# Supplementary material for: Assessing the Ecological Network of Svalbard Through Scaled Interaction Strength Data: Insights From a Century of Research
Source: Ecol Evol. 2026 Mar 30;16(4):e73318. doi: 10.1002/ece3.73318 (PMC13107267; doi:10.1002/ece3.73318)
Supplement: Supplementary file 1 — Appendix S1: Table of literature review outcomes. [file ECE3-16-e73318-s002.csv]

Paper no.	Consumer.common.name	Consumer	Life.stage	Resource	IT	IS	IS.stnd	IS.scaled	Winter.months	Summer.months	Metrics	Method	Sample.size	Location	Island	Years	Months	Year.of.publication	Journal	Authors	Title	DOI	Remarks
2	Arctic fox	Arctic fox Alopex lagopus	NA	Reindeer	Sc	33%	36.70%	4	0	3	WSE	Visual analysis of faeces	550	west coast of Spitsbergen	Spitsbergen	1999	06 to 08	2005	Wildlife Biology	Eide et al.	Dietary responses of arctic foxes Alopex lagopus to changing prey availability across an Arctic landscape	10.2981/0909-6396(2005)11[109:DROAFA]2.0.CO;2	only 1999 data is used (550 out of 818 faecal samples), as only for this year the pulled data from all dens was provided
2	Arctic fox	Arctic fox Alopex lagopus	NA	Seabirds	Pr	33%	36.70%	4	0	3	WSE	Visual analysis of faeces	550	west coast of Spitsbergen	Spitsbergen	1999	06 to 08	2005	Wildlife Biology	Eide et al.	Dietary responses of arctic foxes Alopex lagopus to changing prey availability across an Arctic landscape	10.2981/0909-6396(2005)11[109:DROAFA]2.0.CO;2	alcids, fulmar, ducks and gulls, only 1999 data is used (550 out of 818 faecal samples), as only for this year the pulled data from all dens was provided
2	Arctic fox	Arctic fox Alopex lagopus	NA	Geese	Pr	15%	16.70%	2	0	3	WSE	Visual analysis of faeces	550	west coast of Spitsbergen	Spitsbergen	1999	06 to 08	2005	Wildlife Biology	Eide et al.	Dietary responses of arctic foxes Alopex lagopus to changing prey availability across an Arctic landscape	10.2981/0909-6396(2005)11[109:DROAFA]2.0.CO;2	only 1999 data is used (550 out of 818 faecal samples), as only for this year the pulled data from all dens was provided
2	Arctic fox	Arctic fox Alopex lagopus	NA	Ptarmigan	Pr	3%	3.30%	1	0	3	WSE	Visual analysis of faeces	550	west coast of Spitsbergen	Spitsbergen	1999	06 to 08	2005	Wildlife Biology	Eide et al.	Dietary responses of arctic foxes Alopex lagopus to changing prey availability across an Arctic landscape	10.2981/0909-6396(2005)11[109:DROAFA]2.0.CO;2	only 1999 data is used (550 out of 818 faecal samples), as only for this year the pulled data from all dens was provided
2	Arctic fox	Arctic fox Alopex lagopus	NA	Eggs	Pr	4%	4.40%	1	0	3	WSE	Visual analysis of faeces	550	west coast of Spitsbergen	Spitsbergen	1999	06 to 08	2005	Wildlife Biology	Eide et al.	Dietary responses of arctic foxes Alopex lagopus to changing prey availability across an Arctic landscape	10.2981/0909-6396(2005)11[109:DROAFA]2.0.CO;2	only 1999 data is used (550 out of 818 faecal samples), as only for this year the pulled data from all dens was provided
2	Arctic fox	Arctic fox Alopex lagopus	NA	Snow buntings and waders	Pr	<1%	<1%	1	0	3	WSE	Visual analysis of faeces	550	west coast of Spitsbergen	Spitsbergen	1999	06 to 08	2005	Wildlife Biology	Eide et al.	Dietary responses of arctic foxes Alopex lagopus to changing prey availability across an Arctic landscape	10.2981/0909-6396(2005)11[109:DROAFA]2.0.CO;2	only 1999 data is used (550 out of 818 faecal samples), as only for this year the pulled data from all dens was provided
2	Arctic fox	Arctic fox Alopex lagopus	NA	Vegetation	?	2%	2.20%	1	0	3	WSE	Visual analysis of faeces	550	west coast of Spitsbergen	Spitsbergen	1999	06 to 08	2005	Wildlife Biology	Eide et al.	Dietary responses of arctic foxes Alopex lagopus to changing prey availability across an Arctic landscape	10.2981/0909-6396(2005)11[109:DROAFA]2.0.CO;2	only 1999 data is used (550 out of 818 faecal samples), as only for this year the pulled data from all dens was provided
3.1	Arctic fox	Arctic fox Alopex lagopus	NA	Reindeer	Sc	42%	33.90%	4	5	1	FofO	Stomac content	512	across Spitsbergen	Spitsbergen	1977 to 1989	11 to 05	1992	Canadian Field-Naturalist	Prestrud	Food habits and observations of the hunting behaviour of Arctic Foxes, Alopex lagopus, in Svalbard		rarely reindeers were predated
3.1	Arctic fox	Arctic fox Alopex lagopus	NA	Seal	Sc	5%	4.00%	1	5	1	FofO	Stomac content	512	across Spitsbergen	Spitsbergen	1977 to 1989	11 to 05	1992	Canadian Field-Naturalist	Prestrud	Food habits and observations of the hunting behaviour of Arctic Foxes, Alopex lagopus, in Svalbard
3.1	Arctic fox	Arctic fox Alopex lagopus	NA	Ptarmigan	Pr	30%	24.20%	4	5	1	FofO	Stomac content	512	across Spitsbergen	Spitsbergen	1977 to 1989	11 to 05	1992	Canadian Field-Naturalist	Prestrud	Food habits and observations of the hunting behaviour of Arctic Foxes, Alopex lagopus, in Svalbard
3.1	Arctic fox	Arctic fox Alopex lagopus	NA	Fulmar	Pr	17%	13.70%	2	5	1	FofO	Stomac content	512	across Spitsbergen	Spitsbergen	1977 to 1989	11 to 05	1992	Canadian Field-Naturalist	Prestrud	Food habits and observations of the hunting behaviour of Arctic Foxes, Alopex lagopus, in Svalbard
3.1	Arctic fox	Arctic fox Alopex lagopus	NA	Sea birds	Pr	16%	12.90%	2	5	1	FofO	Stomac content	512	across Spitsbergen	Spitsbergen	1977 to 1989	11 to 05	1992	Canadian Field-Naturalist	Prestrud	Food habits and observations of the hunting behaviour of Arctic Foxes, Alopex lagopus, in Svalbard
3.1	Arctic fox	Arctic fox Alopex lagopus	NA	Marine items	Pr	8%	6.50%	2	5	1	FofO	Stomac content	512	across Spitsbergen	Spitsbergen	1977 to 1989	11 to 05	1992	Canadian Field-Naturalist	Prestrud	Food habits and observations of the hunting behaviour of Arctic Foxes, Alopex lagopus, in Svalbard
3.1	Arctic fox	Arctic fox Alopex lagopus	NA	Vegetation/soil	?	6%	4.80%	1	5	1	FofO	Stomac content	512	across Spitsbergen	Spitsbergen	1977 to 1989	11 to 05	1992	Canadian Field-Naturalist	Prestrud	Food habits and observations of the hunting behaviour of Arctic Foxes, Alopex lagopus, in Svalbard
3.2	Arctic fox	Arctic fox Alopex lagopus	NA	Reindeer	Sc	23%	16.70%	2	0	5	FofO	Stomac content	22	across Spitsbergen	Spitsbergen	1985 to 1987	05 to 09	1992	Canadian Field-Naturalist	Prestrud	Food habits and observations of the hunting behaviour of Arctic Foxes, Alopex lagopus, in Svalbard		rarely reindeers were predated
3.2	Arctic fox	Arctic fox Alopex lagopus	NA	Seal	Sc	5%	3.60%	1	0	5	FofO	Stomac content	22	across Spitsbergen	Spitsbergen	1985 to 1987	05 to 09	1992	Canadian Field-Naturalist	Prestrud	Food habits and observations of the hunting behaviour of Arctic Foxes, Alopex lagopus, in Svalbard
3.2	Arctic fox	Arctic fox Alopex lagopus	NA	Ptarmigan	Pr	14%	10.10%	2	0	5	FofO	Stomac content	22	across Spitsbergen	Spitsbergen	1985 to 1987	05 to 09	1992	Canadian Field-Naturalist	Prestrud	Food habits and observations of the hunting behaviour of Arctic Foxes, Alopex lagopus, in Svalbard
3.2	Arctic fox	Arctic fox Alopex lagopus	NA	Fulmar	Pr	45%	32.60%	4	0	5	FofO	Stomac content	22	across Spitsbergen	Spitsbergen	1985 to 1987	05 to 09	1992	Canadian Field-Naturalist	Prestrud	Food habits and observations of the hunting behaviour of Arctic Foxes, Alopex lagopus, in Svalbard
3.2	Arctic fox	Arctic fox Alopex lagopus	NA	Sea birds	Pr	41%	29.70%	4	0	5	FofO	Stomac content	22	across Spitsbergen	Spitsbergen	1985 to 1987	05 to 09	1992	Canadian Field-Naturalist	Prestrud	Food habits and observations of the hunting behaviour of Arctic Foxes, Alopex lagopus, in Svalbard
3.2	Arctic fox	Arctic fox Alopex lagopus	NA	Marine items	Pr	5%	3.60%	1	0	5	FofO	Stomac content	22	across Spitsbergen	Spitsbergen	1985 to 1987	05 to 09	1992	Canadian Field-Naturalist	Prestrud	Food habits and observations of the hunting behaviour of Arctic Foxes, Alopex lagopus, in Svalbard
3.2	Arctic fox	Arctic fox Alopex lagopus	NA	Vegetation/soil	?	5%	3.60%	1	0	5	FofO	Stomac content	22	across Spitsbergen	Spitsbergen	1985 to 1987	05 to 09	1992	Canadian Field-Naturalist	Prestrud	Food habits and observations of the hunting behaviour of Arctic Foxes, Alopex lagopus, in Svalbard
4	Arctic fox	Arctic fox Alopex lagopus	NA	Alcids	Pr	41%	41.00%	4	0	3	Relative caloric value	Visual analysis of faeces	1018	Kongsfjorden, Krossfjorden and Fuglehuken	Spitsbergen	1986 to 1989	mostly 06 to 08	1993	Arctic	Frafjord	Food Habits of Arctic Foxes (Alopex lagopus) on the Western Coast of Svalbard	https://www.jstor.org/stable/40511362	mostly little auks and Briinnichï¿½ï¿½ï¿½ï¿½
4	Arctic fox	Arctic fox Alopex lagopus	NA	Gulls	Pr	16%	16.00%	2	0	3	Relative caloric value	Visual analysis of faeces	1018	Kongsfjorden, Krossfjorden and Fuglehuken	Spitsbergen	1986 to 1989	mostly 06 to 08	1993	Arctic	Frafjord	Food Habits of Arctic Foxes (Alopex lagopus) on the Western Coast of Svalbard	https://www.jstor.org/stable/40511362
4	Arctic fox	Arctic fox Alopex lagopus	NA	Fulmar	Pr	30%	30.00%	4	0	3	Relative caloric value	Visual analysis of faeces	1018	Kongsfjorden, Krossfjorden and Fuglehuken	Spitsbergen	1986 to 1989	mostly 06 to 08	1993	Arctic	Frafjord	Food Habits of Arctic Foxes (Alopex lagopus) on the Western Coast of Svalbard	https://www.jstor.org/stable/40511362
4	Arctic fox	Arctic fox Alopex lagopus	NA	Anatids	Pr	10%	10.00%	2	0	3	Relative caloric value	Visual analysis of faeces	1018	Kongsfjorden, Krossfjorden and Fuglehuken	Spitsbergen	1986 to 1989	mostly 06 to 08	1993	Arctic	Frafjord	Food Habits of Arctic Foxes (Alopex lagopus) on the Western Coast of Svalbard	https://www.jstor.org/stable/40511362
4	Arctic fox	Arctic fox Alopex lagopus	NA	Ptarmigan	Pr	3%	3.00%	1	0	3	Relative caloric value	Visual analysis of faeces	1018	Kongsfjorden, Krossfjorden and Fuglehuken	Spitsbergen	1986 to 1989	mostly 06 to 08	1993	Arctic	Frafjord	Food Habits of Arctic Foxes (Alopex lagopus) on the Western Coast of Svalbard	https://www.jstor.org/stable/40511362
4	Arctic fox	Arctic fox Alopex lagopus	NA	Passerines	Pr	<1%	<1%	1	0	3	Relative caloric value	Visual analysis of faeces	1018	Kongsfjorden, Krossfjorden and Fuglehuken	Spitsbergen	1986 to 1989	mostly 06 to 08	1993	Arctic	Frafjord	Food Habits of Arctic Foxes (Alopex lagopus) on the Western Coast of Svalbard	https://www.jstor.org/stable/40511362	mainly snow buntings
4	Arctic fox	Arctic fox Alopex lagopus	NA	Waders	Pr	<1%	<1%	1	0	3	Relative caloric value	Visual analysis of faeces	1018	Kongsfjorden, Krossfjorden and Fuglehuken	Spitsbergen	1986 to 1989	mostly 06 to 08	1993	Arctic	Frafjord	Food Habits of Arctic Foxes (Alopex lagopus) on the Western Coast of Svalbard	https://www.jstor.org/stable/40511362
4	Arctic fox	Arctic fox Alopex lagopus	NA	Eggs	Pr	some	some	1	0	3	Relative caloric value	Visual analysis of faeces	1018	Kongsfjorden, Krossfjorden and Fuglehuken	Spitsbergen	1986 to 1989	mostly 06 to 08	1993	Arctic	Frafjord	Food Habits of Arctic Foxes (Alopex lagopus) on the Western Coast of Svalbard	https://www.jstor.org/stable/40511362
4	Arctic fox	Arctic fox Alopex lagopus	NA	Seal	Sc	some	some	1	0	3	Relative caloric value	Visual analysis of faeces	1018	Kongsfjorden, Krossfjorden and Fuglehuken	Spitsbergen	1986 to 1989	mostly 06 to 08	1993	Arctic	Frafjord	Food Habits of Arctic Foxes (Alopex lagopus) on the Western Coast of Svalbard	https://www.jstor.org/stable/40511362
4	Arctic fox	Arctic fox Alopex lagopus	NA	Reindeer	Sc	some	some	1	0	3	Relative caloric value	Visual analysis of faeces	1018	Kongsfjorden, Krossfjorden and Fuglehuken	Spitsbergen	1986 to 1989	mostly 06 to 08	1993	Arctic	Frafjord	Food Habits of Arctic Foxes (Alopex lagopus) on the Western Coast of Svalbard	https://www.jstor.org/stable/40511362
5	Arctic fox	Arctic fox Alopex lagopus	NA	Voles	Pr	4%	4.00%	1	0	1	Relative caloric value	Visual analysis of faeces	1035	Grumant	Spitsbergen	1996	7	2002	Wildlife Biology	Frafjord	Predation on an introduced vole Microtus rossiaemeridionalis by arctic fox Alopex lagopus on Svalbard	10.2981/wlb.2002.006
5	Arctic fox	Arctic fox Alopex lagopus	NA	Reindeer	Sc	22%	22.00%	4	0	1	Relative caloric value	Visual analysis of faeces	1035	Grumant	Spitsbergen	1996	7	2002	Wildlife Biology	Frafjord	Predation on an introduced vole Microtus rossiaemeridionalis by arctic fox Alopex lagopus on Svalbard	10.2981/wlb.2002.006
5	Arctic fox	Arctic fox Alopex lagopus	NA	Birds	Pr	74%	74.00%	8	0	1	Relative caloric value	Visual analysis of faeces	1035	Grumant	Spitsbergen	1996	7	2002	Wildlife Biology	Frafjord	Predation on an introduced vole Microtus rossiaemeridionalis by arctic fox Alopex lagopus on Svalbard	10.2981/wlb.2002.006
6	Arctic fox	Arctic fox Alopex lagopus	NA	Human litter	?	15%	4.80%	1	5	0	FofO	GIT content	20	Nordenskiold Land	Spitsbergen	2017 to 2018	11 to 03	2022	Environmental Pollution	Hallanger et al.	Occurrence of ingested human litter in winter arctic foxes (Vulpes lagopus) from Svalbard, Norway	10.1016/j.envpol.2022.119099
6	Arctic fox	Arctic fox Alopex lagopus	NA	Reindeer hair	?	65%	20.60%	4	5	0	FofO	GIT content	20	Nordenskiold Land	Spitsbergen	2017 to 2018	11 to 03	2022	Environmental Pollution	Hallanger et al.	Occurrence of ingested human litter in winter arctic foxes (Vulpes lagopus) from Svalbard, Norway	10.1016/j.envpol.2022.119099
6	Arctic fox	Arctic fox Alopex lagopus	NA	Blubber/fat	?	75%	23.80%	4	5	0	FofO	GIT content	20	Nordenskiold Land	Spitsbergen	2017 to 2018	11 to 03	2022	Environmental Pollution	Hallanger et al.	Occurrence of ingested human litter in winter arctic foxes (Vulpes lagopus) from Svalbard, Norway	10.1016/j.envpol.2022.119099
6	Arctic fox	Arctic fox Alopex lagopus	NA	Feathers	?	30%	9.50%	2	5	0	FofO	GIT content	20	Nordenskiold Land	Spitsbergen	2017 to 2018	11 to 03	2022	Environmental Pollution	Hallanger et al.	Occurrence of ingested human litter in winter arctic foxes (Vulpes lagopus) from Svalbard, Norway	10.1016/j.envpol.2022.119099
6	Arctic fox	Arctic fox Alopex lagopus	NA	Eggshell	?	20%	6.30%	2	5	0	FofO	GIT content	20	Nordenskiold Land	Spitsbergen	2017 to 2018	11 to 03	2022	Environmental Pollution	Hallanger et al.	Occurrence of ingested human litter in winter arctic foxes (Vulpes lagopus) from Svalbard, Norway	10.1016/j.envpol.2022.119099
6	Arctic fox	Arctic fox Alopex lagopus	NA	Bone/cartilage	?	55%	17.50%	2	5	0	FofO	GIT content	20	Nordenskiold Land	Spitsbergen	2017 to 2018	11 to 03	2022	Environmental Pollution	Hallanger et al.	Occurrence of ingested human litter in winter arctic foxes (Vulpes lagopus) from Svalbard, Norway	10.1016/j.envpol.2022.119099
6	Arctic fox	Arctic fox Alopex lagopus	NA	Marine items	?	55%	17.50%	2	5	0	FofO	GIT content	20	Nordenskiold Land	Spitsbergen	2017 to 2018	11 to 03	2022	Environmental Pollution	Hallanger et al.	Occurrence of ingested human litter in winter arctic foxes (Vulpes lagopus) from Svalbard, Norway	10.1016/j.envpol.2022.119099	includes kelp, otolith, fish skin or bones, crab and sea urchin shell
8.3	Arctic fox	Arctic fox Alopex lagopus	NA	Anatidae	Pr	50%	50.00%	4	0	3	RRA	DNA-based faecal analyses	10	Kongsfjorden	Spitsbergen	2014, 2015, 2018, 2019	06 to 08	2022	Polar Biology	Kim et al.	Trophic relations based on fecal DNA in tundra terrestrial food webs near Kongsfjorden, Svalbard, Norway	10.1007/s00300-022-03022-7	Geese
8.3	Arctic fox	Arctic fox Alopex lagopus	NA	Laridae	Pr	40%	40.00%	4	0	3	RRA	DNA-based faecal analyses	10	Kongsfjorden	Spitsbergen	2014, 2015, 2018, 2019	06 to 08	2022	Polar Biology	Kim et al.	Trophic relations based on fecal DNA in tundra terrestrial food webs near Kongsfjorden, Svalbard, Norway	10.1007/s00300-022-03022-7	Gulls
8.3	Arctic fox	Arctic fox Alopex lagopus	NA	Clupeida	Pr	10%	10.00%	2	0	3	RRA	DNA-based faecal analyses	10	Kongsfjorden	Spitsbergen	2014, 2015, 2018, 2019	06 to 08	2022	Polar Biology	Kim et al.	Trophic relations based on fecal DNA in tundra terrestrial food webs near Kongsfjorden, Svalbard, Norway	10.1007/s00300-022-03022-7	Herring
35.2	Arctic fox	Arctic fox Alopex lagopus	Adult	Polar bear - Reindeer	Kl	1	NA		0	1	observation frequency	direct observation	1	Hornsund	Spitsbergen	2020	8	2021	Polar Biology	Stempniewicz et al.	Yes, they can: polar bears Ursus maritimus successfully hunt Svalbard reindeer Rangifer tarandus platyrhynchus	10.1007/s00300-021-02954-w
30.11	Arctic tern	Arctic tern Sterna paradisaea	Adult	Fish	Pr	100%	100.00%	8	NA	NA	mass contribution	review	NA	Barents sea		based on 2000 review	NA	2002	ICES Journal of Marine Science	Barrett et al.	Food consumption by seabirds in Norwegian waters	10.1006/jmsc.2001.1145
30.16	Atlantic puffin	Atlantic puffin Fratercula arctica	Adult	Capelin	Pr	30%	30.00%	4	NA	NA	mass contribution	review	NA	Barents sea		based on 2000 review	NA	2002	ICES Journal of Marine Science	Barrett et al.	Food consumption by seabirds in Norwegian waters	10.1006/jmsc.2001.1145
30.16	Atlantic puffin	Atlantic puffin Fratercula arctica	Adult	Sandeels	Pr	30%	30.00%	4	NA	NA	mass contribution	review	NA	Barents sea		based on 2000 review	NA	2002	ICES Journal of Marine Science	Barrett et al.	Food consumption by seabirds in Norwegian waters	10.1006/jmsc.2001.1145
30.16	Atlantic puffin	Atlantic puffin Fratercula arctica	Adult	"Lean fish"	Pr	30%	30.00%	4	NA	NA	mass contribution	review	NA	Barents sea		based on 2000 review	NA	2002	ICES Journal of Marine Science	Barrett et al.	Food consumption by seabirds in Norwegian waters	10.1006/jmsc.2001.1145
30.16	Atlantic puffin	Atlantic puffin Fratercula arctica	Adult	herring	Pr	10%	10.00%	2	NA	NA	mass contribution	review	NA	Barents sea		based on 2000 review	NA	2002	ICES Journal of Marine Science	Barrett et al.	Food consumption by seabirds in Norwegian waters	10.1006/jmsc.2001.1145
73.7	Atlantic puffin	Atlantic puffin Fratercula arctica	Adults	Polar cod	Pr	the most important prey	the most important prey		0	1	retrieved from the scheme	stomach content	14	Hornsund	Spitsbergen	1984	09 to 10	1989	Polar Record	Lydersen et al.	Stomach contents of autumn-feeding marine vertebrates from Hornsund, Svalbard		The data is approximation from the conceptual scheme
31	Atlantic walrus	Atlantic walrus Odobenus rosmarus rosmarus	Adult	Pink-footed goose	Pr	1	NA	1	0	1	observation frequency	observation	1		Edgeoya	2009	7	2010	Polar Research	Fox et al.	Predation of flightless pink-footed geese (Anser brachyrhynchus) by Atlantic walruses (Odobenus rosmarus rosmarus) in southern Edgeoya, Sva	10.1111/j.1751-8369.2010.00180.x	case study
74	Atlantic walrus	Atlantic walrus Odobenus rosmarus rosmarus	Adults	bentic prey	Pr	the most important prey	NA	8	NA	NA	diet overview	NA	NA		Svalbard and Barents Sea	2000 to 2010	NA	2014	NAMMCO Scientific Publications	Lydersen and Kovacs	Walrus Odobenus rosmarus research in Svalbard, Norway, 2000-2010	https://doi.org/10.7557/3.2613
74	Atlantic walrus	Atlantic walrus Odobenus rosmarus rosmarus	Adults	Seals	Pr	auxillary prey	NA	2	NA	NA	diet overview	NA	NA		Svalbard and Barents Sea	2000 to 2010	NA	2014	NAMMCO Scientific Publications	Lydersen and Kovacs	Walrus Odobenus rosmarus research in Svalbard, Norway, 2000-2010	https://doi.org/10.7557/3.2613
74	Atlantic walrus	Atlantic walrus Odobenus rosmarus rosmarus	Adults	Geese	Pr	auxillary prey	NA	2	NA	NA	diet overview	NA	NA		Svalbard and Barents Sea	2000 to 2010	NA	2014	NAMMCO Scientific Publications	Lydersen and Kovacs	Walrus Odobenus rosmarus research in Svalbard, Norway, 2000-2010	https://doi.org/10.7557/3.2613
8.2	Barnacle goose	Barnacle Goose Branta leucopsis	NA	Graminoids	He	21%	21.00%	4	0	3	RRA	DNA-based faecal analyses	23	Kongsfjorden	Spitsbergen	2014, 2015, 2018, 2019	06 to 08	2022	Polar Biology	Kim et al.	Trophic relations based on fecal DNA in tundra terrestrial food webs near Kongsfjorden, Svalbard, Norway	10.1007/s00300-022-03022-7
8.2	Barnacle goose	Barnacle Goose Branta leucopsis	NA	Forbs	He	21%	21.00%	4	0	3	RRA	DNA-based faecal analyses	23	Kongsfjorden	Spitsbergen	2014, 2015, 2018, 2019	06 to 08	2022	Polar Biology	Kim et al.	Trophic relations based on fecal DNA in tundra terrestrial food webs near Kongsfjorden, Svalbard, Norway	10.1007/s00300-022-03022-7
8.2	Barnacle goose	Barnacle Goose Branta leucopsis	NA	Prostrate	He	21%	21.00%	4	0	3	RRA	DNA-based faecal analyses	23	Kongsfjorden	Spitsbergen	2014, 2015, 2018, 2019	06 to 08	2022	Polar Biology	Kim et al.	Trophic relations based on fecal DNA in tundra terrestrial food webs near Kongsfjorden, Svalbard, Norway	10.1007/s00300-022-03022-7
8.2	Barnacle goose	Barnacle Goose Branta leucopsis	NA	Bryophyte	He	36%	36.00%	4	0	3	RRA	DNA-based faecal analyses	23	Kongsfjorden	Spitsbergen	2014, 2015, 2018, 2019	06 to 08	2022	Polar Biology	Kim et al.	Trophic relations based on fecal DNA in tundra terrestrial food webs near Kongsfjorden, Svalbard, Norway	10.1007/s00300-022-03022-7
10.1	Barnacle goose	Barnacle Goose Branta leucopsis	Adult	Graminoids	He	ca.10%	ca.10%	2	0	2	FofO	Visual analysis of faeces	NA	Sassendalen	Spitsbergen	2003	05 to 06	2005	Journal of Avian Biology	Fox and Bergersen	Lack of competition between barnacle geese Branta leucopsis and pink-footed geese Anser brachyrhynchus during the pre-breeding period in Svalbard	10.1111/j.0908-8857.2005.03540.x
10.1	Barnacle goose	Barnacle Goose Branta leucopsis	Adult	Forbs	He	ca.25%	ca.25%	4	0	2	FofO	Visual analysis of faeces	NA	Sassendalen	Spitsbergen	2003	05 to 06	2005	Journal of Avian Biology	Fox and Bergersen	Lack of competition between barnacle geese Branta leucopsis and pink-footed geese Anser brachyrhynchus during the pre-breeding period in Svalbard	10.1111/j.0908-8857.2005.03540.x
10.1	Barnacle goose	Barnacle Goose Branta leucopsis	Adult	Prostrate	He	ca.5%	ca.5%	2	0	2	FofO	Visual analysis of faeces	NA	Sassendalen	Spitsbergen	2003	05 to 06	2005	Journal of Avian Biology	Fox and Bergersen	Lack of competition between barnacle geese Branta leucopsis and pink-footed geese Anser brachyrhynchus during the pre-breeding period in Svalbard	10.1111/j.0908-8857.2005.03540.x
10.1	Barnacle goose	Barnacle Goose Branta leucopsis	Adult	Bryophyte	He	ca.60%	ca.60%	4	0	2	FofO	Visual analysis of faeces	NA	Sassendalen	Spitsbergen	2003	05 to 06	2005	Journal of Avian Biology	Fox and Bergersen	Lack of competition between barnacle geese Branta leucopsis and pink-footed geese Anser brachyrhynchus during the pre-breeding period in Svalbard	10.1111/j.0908-8857.2005.03540.x
11	Barnacle goose	Barnacle Goose Branta leucopsis	Adult	Forbs	He	47%	47.00%	4	0	2	proportion of plant fragments	Visual analysis of faeces	40	Storholmen in Kongsfjorden	Storholmen	1993	06 to 07	1998	Polar Biology	Alsos et al.	Vegetation exploitation by barnacle geese Branta leucopsis during incubation on Svalbard		41% - flowers and 6% - leaves and buds
11	Barnacle goose	Barnacle Goose Branta leucopsis	Adult	Grasses	He	19%	19.00%	2	0	2	proportion of plant fragments	Visual analysis of faeces	40	Storholmen in Kongsfjorden	Storholmen	1993	06 to 07	1998	Polar Biology	Alsos et al.	Vegetation exploitation by barnacle geese Branta leucopsis during incubation on Svalbard		Graminoids
11	Barnacle goose	Barnacle Goose Branta leucopsis	Adult	Mosses	He	34%	34.00%	4	0	2	proportion of plant fragments	Visual analysis of faeces	40	Storholmen in Kongsfjorden	Storholmen	1993	06 to 07	1998	Polar Biology	Alsos et al.	Vegetation exploitation by barnacle geese Branta leucopsis during incubation on Svalbard		Bryophyte
12	Barnacle goose	Barnacle Goose Branta leucopsis	Adult	Moss	He	10-30%	10-30%	4	0	1	proportion of plant fragments	Visual analysis of faeces	15	Ny-Alesund	Spitsbergen	1997	8	1998	Research on Arctic Geese	Stahl and Loonen	Effects of predation risk on site selection of barnacle geese during brood-rearing		Bryophyte
12	Barnacle goose	Barnacle Goose Branta leucopsis	Adult	Monocots	He	50-80%	50-80%	4	0	1	proportion of plant fragments	Visual analysis of faeces	15	Ny-Alesund	Spitsbergen	1997	8	1998	Research on Arctic Geese	Stahl and Loonen	Effects of predation risk on site selection of barnacle geese during brood-rearing		graminoids
12	Barnacle goose	Barnacle Goose Branta leucopsis	Adult	Dicots	He	<10%	<10%	2	0	1	proportion of plant fragments	Visual analysis of faeces	15	Ny-Alesund	Spitsbergen	1997	8	1998	Research on Arctic Geese	Stahl and Loonen	Effects of predation risk on site selection of barnacle geese during brood-rearing		forbs and shrubs
24.1	Barnacle goose	Barnacle Goose Branta leucopsis	Adult	Forbs	He	10%	10.00%	2	0	3	FofO	Visual analysis of faeces	33	Sassendalen	Spitsbergen	2003	05 to 07	2007	Polar Biology	Fox et al.	Minimal intra-seasonal dietary overlap of barnacle and pink-footed geese on their breeding grounds in Svalbard	10.1007/s00300-006-0235-1	post hatch period
24.1	Barnacle goose	Barnacle Goose Branta leucopsis	Adult	Graminoids	He	60%	60.00%	4	0	3	FofO	Visual analysis of faeces	33	Sassendalen	Spitsbergen	2003	05 to 07	2007	Polar Biology	Fox et al.	Minimal intra-seasonal dietary overlap of barnacle and pink-footed geese on their breeding grounds in Svalbard	10.1007/s00300-006-0235-1	post hatch period
24.1	Barnacle goose	Barnacle Goose Branta leucopsis	Adult	Prostrate	He	<1%	<1%	1	0	3	FofO	Visual analysis of faeces	33	Sassendalen	Spitsbergen	2003	05 to 07	2007	Polar Biology	Fox et al.	Minimal intra-seasonal dietary overlap of barnacle and pink-footed geese on their breeding grounds in Svalbard	10.1007/s00300-006-0235-1	post hatch period
24.1	Barnacle goose	Barnacle Goose Branta leucopsis	Adult	Bryophyte	He	30%	30.00%	4	0	3	FofO	Visual analysis of faeces	33	Sassendalen	Spitsbergen	2003	05 to 07	2007	Polar Biology	Fox et al.	Minimal intra-seasonal dietary overlap of barnacle and pink-footed geese on their breeding grounds in Svalbard	10.1007/s00300-006-0235-1	post hatch period
23	Bearded seal	Bearded seal Erignathus barbatus	Adult	Benthic gastropods/decapods	Pr	50-80%	50-80%	4	0	1	relative diet contribution	isotopic mixing model estimate	61	Kongsfjorden/Krossfjorden	Svalbard	2005 to 2007	04 to 05	2012	PLoS ONE	Hindell et al.	Pre-Partum Diet of Adult Female Bearded Seals in Years of Contrasting Ice Conditions	10.1371/journal.pone.0038307	pregnant females
23	Bearded seal	Bearded seal Erignathus barbatus	Adult	Pelagic fish	Pr	10-40%	10-40%	4	0	1	relative diet contribution	isotopic mixing model estimate	61	Kongsfjorden/Krossfjorden	Svalbard	2005 to 2007	04 to 05	2012	PLoS ONE	Hindell et al.	Pre-Partum Diet of Adult Female Bearded Seals in Years of Contrasting Ice Conditions	10.1371/journal.pone.0038307	pregnant females
23	Bearded seal	Bearded seal Erignathus barbatus	Adult	Demersal/Benthis fish	Pr	10-20%	10-20%	2	0	1	relative diet contribution	isotopic mixing model estimate	61	Kongsfjorden/Krossfjorden	Svalbard	2005 to 2007	04 to 05	2012	PLoS ONE	Hindell et al.	Pre-Partum Diet of Adult Female Bearded Seals in Years of Contrasting Ice Conditions	10.1371/journal.pone.0038307	pregnant females
46	Bearded seal	Bearded seal Erignathus barbatus	Adult	Fish	Pr	70%	70.00%	8	NA	NA	numerical frequency	GIT content	31		Spitsbergen	1989 to 1996	NA	1999	Polar Biology	Hjelset et al.	Feeding habits of bearded seals (Erignathus barbatus) from the Svalbard area, Norway
46	Bearded seal	Bearded seal Erignathus barbatus	Adult	Crustaceans	Pr	18%	18.00%	2	NA	NA	numerical frequency	GIT content	31		Spitsbergen	1989 to 1996	NA	1999	Polar Biology	Hjelset et al.	Feeding habits of bearded seals (Erignathus barbatus) from the Svalbard area, Norway
46	Bearded seal	Bearded seal Erignathus barbatus	Adult	Molluscs	Pr	11%	11.00%	2	NA	NA	numerical frequency	GIT content	31		Spitsbergen	1989 to 1996	NA	1999	Polar Biology	Hjelset et al.	Feeding habits of bearded seals (Erignathus barbatus) from the Svalbard area, Norway
46	Bearded seal	Bearded seal Erignathus barbatus	Adult	Polychaetes	Pr	<1%	<1%	1	NA	NA	numerical frequency	GIT content	31		Spitsbergen	1989 to 1996	NA	1999	Polar Biology	Hjelset et al.	Feeding habits of bearded seals (Erignathus barbatus) from the Svalbard area, Norway
30.15	Black guillemot	Black guillemot Cepphus grylle	Adult	Sandeels,capelin, sculpin	Pr	60%	60.00%	4	NA	NA	mass contribution	review	NA	Barents sea		based on 2000 review	NA	2002	ICES Journal of Marine Science	Barrett et al.	Food consumption by seabirds in Norwegian waters	10.1006/jmsc.2001.1145
30.15	Black guillemot	Black guillemot Cepphus grylle	Adult	Invertebrates	Pr	40%	40.00%	4	NA	NA	mass contribution	review	NA	Barents sea		based on 2000 review	NA	2002	ICES Journal of Marine Science	Barrett et al.	Food consumption by seabirds in Norwegian waters	10.1006/jmsc.2001.1145
71.5.1	Black guillemot	Black guillemot Cepphus grylle	Adults	Nereids	Pr	85%	85.00%	8	1	1	numerical abundance	stomach, oesophagus and gular pouch content	29	coastal	Svalbard and Barents Sea	1982, 1984 to 1987	spring	1993	Polar Research	Mehlum and Gabrielsen	The diet of high-arctic seabirds in coastal and ice-covered, pelagic areas near the Svalbard archipelago		the data is approximation from the figures
71.5.1	Black guillemot	Black guillemot Cepphus grylle	Adults	Gastropods	Pr	0%	0.00%	0	1	1	numerical abundance	stomach, oesophagus and gular pouch content	29	coastal	Svalbard and Barents Sea	1982, 1984 to 1987	spring	1993	Polar Research	Mehlum and Gabrielsen	The diet of high-arctic seabirds in coastal and ice-covered, pelagic areas near the Svalbard archipelago		the data is approximation from the figures
71.5.1	Black guillemot	Black guillemot Cepphus grylle	Adults	Cephalopods	Pr	15%	15.00%	2	1	1	numerical abundance	stomach, oesophagus and gular pouch content	29	coastal	Svalbard and Barents Sea	1982, 1984 to 1987	spring	1993	Polar Research	Mehlum and Gabrielsen	The diet of high-arctic seabirds in coastal and ice-covered, pelagic areas near the Svalbard archipelago		the data is approximation from the figures
71.5.1	Black guillemot	Black guillemot Cepphus grylle	Adults	Crustaceans	Pr	0%	0.00%	0	1	1	numerical abundance	stomach, oesophagus and gular pouch content	29	coastal	Svalbard and Barents Sea	1982, 1984 to 1987	spring	1993	Polar Research	Mehlum and Gabrielsen	The diet of high-arctic seabirds in coastal and ice-covered, pelagic areas near the Svalbard archipelago		the data is approximation from the figures
71.5.1	Black guillemot	Black guillemot Cepphus grylle	Adults	Fish	Pr	0%	0.00%	0	1	1	numerical abundance	stomach, oesophagus and gular pouch content	29	coastal	Svalbard and Barents Sea	1982, 1984 to 1987	spring	1993	Polar Research	Mehlum and Gabrielsen	The diet of high-arctic seabirds in coastal and ice-covered, pelagic areas near the Svalbard archipelago		the data is approximation from the figures
71.5.2	Black guillemot	Black guillemot Cepphus grylle	Adults	Nereids	Pr	0%	0.00%	0	0	3	numerical abundance	stomach, oesophagus and gular pouch content	23	coastal	Svalbard and Barents Sea	1982, 1984 to 1987	summer	1993	Polar Research	Mehlum and Gabrielsen	The diet of high-arctic seabirds in coastal and ice-covered, pelagic areas near the Svalbard archipelago		the data is approximation from the figures
71.5.2	Black guillemot	Black guillemot Cepphus grylle	Adults	Gastropods	Pr	30%	30.00%	4	0	3	numerical abundance	stomach, oesophagus and gular pouch content	23	coastal	Svalbard and Barents Sea	1982, 1984 to 1987	summer	1993	Polar Research	Mehlum and Gabrielsen	The diet of high-arctic seabirds in coastal and ice-covered, pelagic areas near the Svalbard archipelago		the data is approximation from the figures
71.5.2	Black guillemot	Black guillemot Cepphus grylle	Adults	Cephalopods	Pr	0%	0.00%	0	0	3	numerical abundance	stomach, oesophagus and gular pouch content	23	coastal	Svalbard and Barents Sea	1982, 1984 to 1987	summer	1993	Polar Research	Mehlum and Gabrielsen	The diet of high-arctic seabirds in coastal and ice-covered, pelagic areas near the Svalbard archipelago		the data is approximation from the figures
71.5.2	Black guillemot	Black guillemot Cepphus grylle	Adults	Crustaceans	Pr	40%	40.00%	4	0	3	numerical abundance	stomach, oesophagus and gular pouch content	23	coastal	Svalbard and Barents Sea	1982, 1984 to 1987	summer	1993	Polar Research	Mehlum and Gabrielsen	The diet of high-arctic seabirds in coastal and ice-covered, pelagic areas near the Svalbard archipelago		the data is approximation from the figures
71.5.2	Black guillemot	Black guillemot Cepphus grylle	Adults	Fish	Pr	30%	30.00%	4	0	3	numerical abundance	stomach, oesophagus and gular pouch content	23	coastal	Svalbard and Barents Sea	1982, 1984 to 1987	summer	1993	Polar Research	Mehlum and Gabrielsen	The diet of high-arctic seabirds in coastal and ice-covered, pelagic areas near the Svalbard archipelago		the data is approximation from the figures
71.5.3	Black guillemot	Black guillemot Cepphus grylle	Adults	Nereids	Pr	0%	0.00%	0	1	1	numerical abundance	stomach, oesophagus and gular pouch content	12	pelagic	Svalbard and Barents Sea	1982, 1984 to 1987	spring	1993	Polar Research	Mehlum and Gabrielsen	The diet of high-arctic seabirds in coastal and ice-covered, pelagic areas near the Svalbard archipelago		the data is approximation from the figures
71.5.3	Black guillemot	Black guillemot Cepphus grylle	Adults	Gastropods	Pr	0%	0.00%	0	1	1	numerical abundance	stomach, oesophagus and gular pouch content	12	pelagic	Svalbard and Barents Sea	1982, 1984 to 1987	spring	1993	Polar Research	Mehlum and Gabrielsen	The diet of high-arctic seabirds in coastal and ice-covered, pelagic areas near the Svalbard archipelago		the data is approximation from the figures
71.5.3	Black guillemot	Black guillemot Cepphus grylle	Adults	Cephalopods	Pr	0%	0.00%	0	1	1	numerical abundance	stomach, oesophagus and gular pouch content	12	pelagic	Svalbard and Barents Sea	1982, 1984 to 1987	spring	1993	Polar Research	Mehlum and Gabrielsen	The diet of high-arctic seabirds in coastal and ice-covered, pelagic areas near the Svalbard archipelago		the data is approximation from the figures
71.5.3	Black guillemot	Black guillemot Cepphus grylle	Adults	Crustaceans	Pr	0%	0.00%	0	1	1	numerical abundance	stomach, oesophagus and gular pouch content	12	pelagic	Svalbard and Barents Sea	1982, 1984 to 1987	spring	1993	Polar Research	Mehlum and Gabrielsen	The diet of high-arctic seabirds in coastal and ice-covered, pelagic areas near the Svalbard archipelago		the data is approximation from the figures
71.5.3	Black guillemot	Black guillemot Cepphus grylle	Adults	Fish	Pr	100%	100.00%	8	1	1	numerical abundance	stomach, oesophagus and gular pouch content	12	pelagic	Svalbard and Barents Sea	1982, 1984 to 1987	spring	1993	Polar Research	Mehlum and Gabrielsen	The diet of high-arctic seabirds in coastal and ice-covered, pelagic areas near the Svalbard archipelago		the data is approximation from the figures
71.5.4	Black guillemot	Black guillemot Cepphus grylle	Adults	Nereids	Pr	0%	0.00%	0	0	3	numerical abundance	stomach, oesophagus and gular pouch content	9	pelagic	Svalbard and Barents Sea	1982, 1984 to 1987	summer	1993	Polar Research	Mehlum and Gabrielsen	The diet of high-arctic seabirds in coastal and ice-covered, pelagic areas near the Svalbard archipelago		the data is approximation from the figures
71.5.4	Black guillemot	Black guillemot Cepphus grylle	Adults	Gastropods	Pr	0%	0.00%	0	0	3	numerical abundance	stomach, oesophagus and gular pouch content	9	pelagic	Svalbard and Barents Sea	1982, 1984 to 1987	summer	1993	Polar Research	Mehlum and Gabrielsen	The diet of high-arctic seabirds in coastal and ice-covered, pelagic areas near the Svalbard archipelago		the data is approximation from the figures
71.5.4	Black guillemot	Black guillemot Cepphus grylle	Adults	Cephalopods	Pr	0%	0.00%	0	0	3	numerical abundance	stomach, oesophagus and gular pouch content	9	pelagic	Svalbard and Barents Sea	1982, 1984 to 1987	summer	1993	Polar Research	Mehlum and Gabrielsen	The diet of high-arctic seabirds in coastal and ice-covered, pelagic areas near the Svalbard archipelago		the data is approximation from the figures
71.5.4	Black guillemot	Black guillemot Cepphus grylle	Adults	Crustaceans	Pr	40%	40.00%	4	0	3	numerical abundance	stomach, oesophagus and gular pouch content	9	pelagic	Svalbard and Barents Sea	1982, 1984 to 1987	summer	1993	Polar Research	Mehlum and Gabrielsen	The diet of high-arctic seabirds in coastal and ice-covered, pelagic areas near the Svalbard archipelago		the data is approximation from the figures
71.5.4	Black guillemot	Black guillemot Cepphus grylle	Adults	Fish	Pr	60%	60.00%	4	0	3	numerical abundance	stomach, oesophagus and gular pouch content	9	pelagic	Svalbard and Barents Sea	1982, 1984 to 1987	summer	1993	Polar Research	Mehlum and Gabrielsen	The diet of high-arctic seabirds in coastal and ice-covered, pelagic areas near the Svalbard archipelago		the data is approximation from the figures
72.3	Black guillemot	Black guillemot Cepphus grylle	Adults	Crustacea	Pr	8%	8.00%	2	0	4	relative importance	Stomac and oesophagus content	13		Western Barents Sea and Northern Svalbard	1985, 1986	04 to 08	1992	Polar Biology	Lonne and Gabrielsen	Summer diet of seabirds feeding in sea-ice-covered waters near Svalbard		FYI and MYI groups were averaged
72.3	Black guillemot	Black guillemot Cepphus grylle	Adults	Fish	Pr	92%	92.00%	8	0	4	relative importance	Stomac and oesophagus content	13		Western Barents Sea and Northern Svalbard	1985, 1986	04 to 08	1992	Polar Biology	Lonne and Gabrielsen	Summer diet of seabirds feeding in sea-ice-covered waters near Svalbard		FYI and MYI groups were averaged
73.8	Black guillemot	Black guillemot Cepphus grylle	Adults	Polar cod	Pr	the most important prey	the most important prey	NA	0	1	retrieved from the scheme	stomach content	20	Hornsund	Spitsbergen	1984	09 to 10	1989	Polar Record	Lydersen et al.	Stomach contents of autumn-feeding marine vertebrates from Hornsund, Svalbard		The data is approximation from the conceptual scheme
73.8	Black guillemot	Black guillemot Cepphus grylle	Adults	Parathemisto libellula	Pr	the most important prey	the most important prey	NA	0	1	retrieved from the scheme	stomach content	20	Hornsund	Spitsbergen	1984	09 to 10	1989	Polar Record	Lydersen et al.	Stomach contents of autumn-feeding marine vertebrates from Hornsund, Svalbard		The data is approximation from the conceptual scheme
73.8	Black guillemot	Black guillemot Cepphus grylle	Adults	Mysis oculata	Pr	the most important prey	the most important prey	NA	0	1	retrieved from the scheme	stomach content	20	Hornsund	Spitsbergen	1984	09 to 10	1989	Polar Record	Lydersen et al.	Stomach contents of autumn-feeding marine vertebrates from Hornsund, Svalbard		The data is approximation from the conceptual scheme
55	Brent goose	Light-bellied Brent goose Branta bernicla hrota	Chicks and adults	Bryophyte	He	ca.45%	ca.45%	4	0	1	proportion fragments in droppings	Visual analysis of faeces	NA		Luroya	1987	6	1989	Polar Research	Madsen et al.	Study of the breeding ecology and behaviour of the Svalbard population of Light-bellied Brent Goose Branta bernicla hrota
55	Brent goose	Light-bellied Brent goose Branta bernicla hrota	Chicks and adults	Forbes	He	ca.50%	ca.50%	4	0	1	proportion fragments in droppings	Visual analysis of faeces	NA		Luroya	1987	6	1989	Polar Research	Madsen et al.	Study of the breeding ecology and behaviour of the Svalbard population of Light-bellied Brent Goose Branta bernicla hrota
55	Brent goose	Light-bellied Brent goose Branta bernicla hrota	Chicks and adults	Graminoids	He	ca.5%	ca.5%	2	0	1	proportion fragments in droppings	Visual analysis of faeces	NA		Luroya	1987	6	1989	Polar Research	Madsen et al.	Study of the breeding ecology and behaviour of the Svalbard population of Light-bellied Brent Goose Branta bernicla hrota
20	Brunnich's guillemot	Brunnich's guillemot Uria lomvia	Adult	Fish	Pr	15%	15.00%	2	0	1	Relative numerical abundance	Stomac and oesophagus content	23	Storfjorden	Southern Svalbard	1992	7	1996	Polar Biology	Mehlum et al.	The importance of prey aggregations to the distribution of Brimnich's guillemots in Storfjorden, Svalbard		mostly Polar code and
20	Brunnich's guillemot	Brunnich's guillemot Uria lomvia	Adult	Crustacean	Pr	85%	85.00%	8	0	1	Relative numerical abundance	Stomac and oesophagus content	23	Storfjorden	Southern Svalbard	1992	7	1996	Polar Biology	Mehlum et al.	The importance of prey aggregations to the distribution of Brimnich's guillemots in Storfjorden, Svalbard		mostly Arctic hyperiid amphipod, Parathemisto libellula and Deep-sea amphipod, P. abyssorum
21.1	Brunnich's guillemot	Brunnich's guillemot Uria lomvia	Chicks	Polar code	Pr	31	6.90%	2	0	1	Occurance	Observation of chick feeding	NA		Bear island	1988, 1989, 1991, 1993, 1995	7	1997	Canadian Journal of Zoology	Barrett et al.	Ecological relationships between two sympatric congeneric species, Common Murres and Thick-billed Murres, Uria aalge and U. lomvia, breeding in the Barents Sea
21.1	Brunnich's guillemot	Brunnich's guillemot Uria lomvia	Chicks	Squid	Pr	103	23.00%	4	0	1	Occurance	Observation of chick feeding	NA		Bear island	1988, 1989, 1991, 1993, 1995	7	1997	Canadian Journal of Zoology	Barrett et al.	Ecological relationships between two sympatric congeneric species, Common Murres and Thick-billed Murres, Uria aalge and U. lomvia, breeding in the Barents Sea
21.1	Brunnich's guillemot	Brunnich's guillemot Uria lomvia	Chicks	Capelin	Pr	217	48.50%	4	0	1	Occurance	Observation of chick feeding	NA		Bear island	1988, 1989, 1991, 1993, 1995	7	1997	Canadian Journal of Zoology	Barrett et al.	Ecological relationships between two sympatric congeneric species, Common Murres and Thick-billed Murres, Uria aalge and U. lomvia, breeding in the Barents Sea
21.1	Brunnich's guillemot	Brunnich's guillemot Uria lomvia	Chicks	Sculpins	Pr	45	10.10%	2	0	1	Occurance	Observation of chick feeding	NA		Bear island	1988, 1989, 1991, 1993, 1995	7	1997	Canadian Journal of Zoology	Barrett et al.	Ecological relationships between two sympatric congeneric species, Common Murres and Thick-billed Murres, Uria aalge and U. lomvia, breeding in the Barents Sea
21.1	Brunnich's guillemot	Brunnich's guillemot Uria lomvia	Chicks	Other	Pr	51	11.40%	2	0	1	Occurance	Observation of chick feeding	NA		Bear island	1988, 1989, 1991, 1993, 1995	7	1997	Canadian Journal of Zoology	Barrett et al.	Ecological relationships between two sympatric congeneric species, Common Murres and Thick-billed Murres, Uria aalge and U. lomvia, breeding in the Barents Sea
22.2	Brunnich's guillemot	Brunnich's guillemot Uria lomvia	Adult	Thysanoessa sp.	Pr	99%	99.00%	8	0	1	Relative numerical abundance	Stomac and oesophagus content	38		Bear island	1996	7	2001	Marine Ornithology	Mehlum et al.	Crustaceans in the Diet of Adult Common and Brunnich's Guillemots Uria Aalge and U Lomvia in the Barents Sea during the Breeding Period	10.5038/2074-1235.29.1.486
22.2	Brunnich's guillemot	Brunnich's guillemot Uria lomvia	Adult	other invertebrates	Pr	<1%	<1%	1	0	1	Relative numerical abundance	Stomac and oesophagus content	38		Bear island	1996	7	2001	Marine Ornithology	Mehlum et al.	Crustaceans in the Diet of Adult Common and Brunnich's Guillemots Uria Aalge and U Lomvia in the Barents Sea during the Breeding Period	10.5038/2074-1235.29.1.486
22.2	Brunnich's guillemot	Brunnich's guillemot Uria lomvia	Adult	Fishes	Pr	<1%	<1%	1	0	1	Relative numerical abundance	Stomac and oesophagus content	38		Bear island	1996	7	2001	Marine Ornithology	Mehlum et al.	Crustaceans in the Diet of Adult Common and Brunnich's Guillemots Uria Aalge and U Lomvia in the Barents Sea during the Breeding Period	10.5038/2074-1235.29.1.486
30.13	Brunnich's guillemot	Brunnich's guillemot Uria lomvia	Adult	Polar code, capelin and gadoid	Pr	60%	60.00%	4	NA	NA	mass contribution	review	NA	Barents sea		based on 2000 review	NA	2002	ICES Journal of Marine Science	Barrett et al.	Food consumption by seabirds in Norwegian waters	10.1006/jmsc.2001.1145
30.13	Brunnich's guillemot	Brunnich's guillemot Uria lomvia	Adult	Invertebrates	Pr	40%	40.00%	4	NA	NA	mass contribution	review	NA	Barents sea		based on 2000 review	NA	2002	ICES Journal of Marine Science	Barrett et al.	Food consumption by seabirds in Norwegian waters	10.1006/jmsc.2001.1145
54.2	Brunnich's guillemot	Brunnich's guillemot Uria lomvia	Chicks	Fish (mostly capelin)	Pr	70%	70.00%	8	0	2	numerical contribution	Observation of feeding	451		Bear island	1988, 1989, 1991 to 1993, 1995	06, 07?	1997	Polar Research	Barrett et al.	The diets of common and Briinnich's guillemots Uria aalge and U. Zomvia in the Barents Sea region
54.2	Brunnich's guillemot	Brunnich's guillemot Uria lomvia	Chicks	Squid	Pr	30%	30.00%	4	0	2	numerical contribution	Observation of feeding	451		Bear island	1988, 1989, 1991 to 1993, 1995	06, 07?	1997	Polar Research	Barrett et al.	The diets of common and Briinnich's guillemots Uria aalge and U. Zomvia in the Barents Sea region
70.4	Brunnich's guillemot	Brunnich's guillemot Uria lomvia	Adults	Cod/Polar Cod	Pr	96%	96.00%	8	1	0	FofO	stomach content	24	Central Bank	Barents Sea	1987	3	1990	Polar Biology	Erikstad	Winter Diets of Four Seabird Species in the Barents Sea After a Crash in the Capelin Stock
70.4	Brunnich's guillemot	Brunnich's guillemot Uria lomvia	Adults	Redfish	Pr	4%	4.00%	1	1	0	FofO	stomach content	24	Central Bank	Barents Sea	1987	3	1990	Polar Biology	Erikstad	Winter Diets of Four Seabird Species in the Barents Sea After a Crash in the Capelin Stock
71.4.1	Brunnich's guillemot	Brunnich's guillemot Uria lomvia	Adults	Nereids	Pr	0%	0.00%	0	1	1	numerical abundance	stomach, oesophagus and gular pouch content	14	coastal	Svalbard and Barents Sea	1982, 1984 to 1987	spring	1993	Polar Research	Mehlum and Gabrielsen	The diet of high-arctic seabirds in coastal and ice-covered, pelagic areas near the Svalbard archipelago		the data is approximation from the figures
71.4.1	Brunnich's guillemot	Brunnich's guillemot Uria lomvia	Adults	Gastropods	Pr	0%	0.00%	0	1	1	numerical abundance	stomach, oesophagus and gular pouch content	14	coastal	Svalbard and Barents Sea	1982, 1984 to 1987	spring	1993	Polar Research	Mehlum and Gabrielsen	The diet of high-arctic seabirds in coastal and ice-covered, pelagic areas near the Svalbard archipelago		the data is approximation from the figures
71.4.1	Brunnich's guillemot	Brunnich's guillemot Uria lomvia	Adults	Cephalopods	Pr	0%	0.00%	0	1	1	numerical abundance	stomach, oesophagus and gular pouch content	14	coastal	Svalbard and Barents Sea	1982, 1984 to 1987	spring	1993	Polar Research	Mehlum and Gabrielsen	The diet of high-arctic seabirds in coastal and ice-covered, pelagic areas near the Svalbard archipelago		the data is approximation from the figures
71.4.1	Brunnich's guillemot	Brunnich's guillemot Uria lomvia	Adults	Crustaceans	Pr	80%	80.00%	8	1	1	numerical abundance	stomach, oesophagus and gular pouch content	14	coastal	Svalbard and Barents Sea	1982, 1984 to 1987	spring	1993	Polar Research	Mehlum and Gabrielsen	The diet of high-arctic seabirds in coastal and ice-covered, pelagic areas near the Svalbard archipelago		the data is approximation from the figures
71.4.1	Brunnich's guillemot	Brunnich's guillemot Uria lomvia	Adults	Fish	Pr	20%	20.00%	4	1	1	numerical abundance	stomach, oesophagus and gular pouch content	14	coastal	Svalbard and Barents Sea	1982, 1984 to 1987	spring	1993	Polar Research	Mehlum and Gabrielsen	The diet of high-arctic seabirds in coastal and ice-covered, pelagic areas near the Svalbard archipelago		the data is approximation from the figures
71.4.2	Brunnich's guillemot	Brunnich's guillemot Uria lomvia	Adults	Nereids	Pr	20%	20.00%	4	0	3	numerical abundance	stomach, oesophagus and gular pouch content	12	coastal	Svalbard and Barents Sea	1982, 1984 to 1987	summer	1993	Polar Research	Mehlum and Gabrielsen	The diet of high-arctic seabirds in coastal and ice-covered, pelagic areas near the Svalbard archipelago		the data is approximation from the figures
71.4.2	Brunnich's guillemot	Brunnich's guillemot Uria lomvia	Adults	Gastropods	Pr	0%	0.00%	0	0	3	numerical abundance	stomach, oesophagus and gular pouch content	12	coastal	Svalbard and Barents Sea	1982, 1984 to 1987	summer	1993	Polar Research	Mehlum and Gabrielsen	The diet of high-arctic seabirds in coastal and ice-covered, pelagic areas near the Svalbard archipelago		the data is approximation from the figures
71.4.2	Brunnich's guillemot	Brunnich's guillemot Uria lomvia	Adults	Cephalopods	Pr	10%	10.00%	2	0	3	numerical abundance	stomach, oesophagus and gular pouch content	12	coastal	Svalbard and Barents Sea	1982, 1984 to 1987	summer	1993	Polar Research	Mehlum and Gabrielsen	The diet of high-arctic seabirds in coastal and ice-covered, pelagic areas near the Svalbard archipelago		the data is approximation from the figures
71.4.2	Brunnich's guillemot	Brunnich's guillemot Uria lomvia	Adults	Crustaceans	Pr	30%	30.00%	4	0	3	numerical abundance	stomach, oesophagus and gular pouch content	12	coastal	Svalbard and Barents Sea	1982, 1984 to 1987	summer	1993	Polar Research	Mehlum and Gabrielsen	The diet of high-arctic seabirds in coastal and ice-covered, pelagic areas near the Svalbard archipelago		the data is approximation from the figures
71.4.2	Brunnich's guillemot	Brunnich's guillemot Uria lomvia	Adults	Fish	Pr	50%	50.00%	4	0	3	numerical abundance	stomach, oesophagus and gular pouch content	12	coastal	Svalbard and Barents Sea	1982, 1984 to 1987	summer	1993	Polar Research	Mehlum and Gabrielsen	The diet of high-arctic seabirds in coastal and ice-covered, pelagic areas near the Svalbard archipelago		the data is approximation from the figures
71.4.3	Brunnich's guillemot	Brunnich's guillemot Uria lomvia	Adults	Nereids	Pr	0%	0.00%	0	1	1	numerical abundance	stomach, oesophagus and gular pouch content	76	pelagic	Svalbard and Barents Sea	1982, 1984 to 1987	spring	1993	Polar Research	Mehlum and Gabrielsen	The diet of high-arctic seabirds in coastal and ice-covered, pelagic areas near the Svalbard archipelago		the data is approximation from the figures
71.4.3	Brunnich's guillemot	Brunnich's guillemot Uria lomvia	Adults	Gastropods	Pr	0%	0.00%	0	1	1	numerical abundance	stomach, oesophagus and gular pouch content	76	pelagic	Svalbard and Barents Sea	1982, 1984 to 1987	spring	1993	Polar Research	Mehlum and Gabrielsen	The diet of high-arctic seabirds in coastal and ice-covered, pelagic areas near the Svalbard archipelago		the data is approximation from the figures
71.4.3	Brunnich's guillemot	Brunnich's guillemot Uria lomvia	Adults	Cephalopods	Pr	0%	0.00%	0	1	1	numerical abundance	stomach, oesophagus and gular pouch content	76	pelagic	Svalbard and Barents Sea	1982, 1984 to 1987	spring	1993	Polar Research	Mehlum and Gabrielsen	The diet of high-arctic seabirds in coastal and ice-covered, pelagic areas near the Svalbard archipelago		the data is approximation from the figures
71.4.3	Brunnich's guillemot	Brunnich's guillemot Uria lomvia	Adults	Crustaceans	Pr	90%	90.00%	8	1	1	numerical abundance	stomach, oesophagus and gular pouch content	76	pelagic	Svalbard and Barents Sea	1982, 1984 to 1987	spring	1993	Polar Research	Mehlum and Gabrielsen	The diet of high-arctic seabirds in coastal and ice-covered, pelagic areas near the Svalbard archipelago		the data is approximation from the figures
71.4.3	Brunnich's guillemot	Brunnich's guillemot Uria lomvia	Adults	Fish	Pr	10%	10.00%	2	1	1	numerical abundance	stomach, oesophagus and gular pouch content	76	pelagic	Svalbard and Barents Sea	1982, 1984 to 1987	spring	1993	Polar Research	Mehlum and Gabrielsen	The diet of high-arctic seabirds in coastal and ice-covered, pelagic areas near the Svalbard archipelago		the data is approximation from the figures
71.4.4	Brunnich's guillemot	Brunnich's guillemot Uria lomvia	Adults	Nereids	Pr	0%	0.00%	0	0	3	numerical abundance	stomach, oesophagus and gular pouch content	13	pelagic	Svalbard and Barents Sea	1982, 1984 to 1987	summer	1993	Polar Research	Mehlum and Gabrielsen	The diet of high-arctic seabirds in coastal and ice-covered, pelagic areas near the Svalbard archipelago		the data is approximation from the figures
71.4.4	Brunnich's guillemot	Brunnich's guillemot Uria lomvia	Adults	Gastropods	Pr	0%	0.00%	0	0	3	numerical abundance	stomach, oesophagus and gular pouch content	13	pelagic	Svalbard and Barents Sea	1982, 1984 to 1987	summer	1993	Polar Research	Mehlum and Gabrielsen	The diet of high-arctic seabirds in coastal and ice-covered, pelagic areas near the Svalbard archipelago		the data is approximation from the figures
71.4.4	Brunnich's guillemot	Brunnich's guillemot Uria lomvia	Adults	Cephalopods	Pr	0%	0.00%	0	0	3	numerical abundance	stomach, oesophagus and gular pouch content	13	pelagic	Svalbard and Barents Sea	1982, 1984 to 1987	summer	1993	Polar Research	Mehlum and Gabrielsen	The diet of high-arctic seabirds in coastal and ice-covered, pelagic areas near the Svalbard archipelago		the data is approximation from the figures
71.4.4	Brunnich's guillemot	Brunnich's guillemot Uria lomvia	Adults	Crustaceans	Pr	100%	100.00%	8	0	3	numerical abundance	stomach, oesophagus and gular pouch content	13	pelagic	Svalbard and Barents Sea	1982, 1984 to 1987	summer	1993	Polar Research	Mehlum and Gabrielsen	The diet of high-arctic seabirds in coastal and ice-covered, pelagic areas near the Svalbard archipelago		the data is approximation from the figures
71.4.4	Brunnich's guillemot	Brunnich's guillemot Uria lomvia	Adults	Fish	Pr	0%	0.00%	0	0	3	numerical abundance	stomach, oesophagus and gular pouch content	13	pelagic	Svalbard and Barents Sea	1982, 1984 to 1987	summer	1993	Polar Research	Mehlum and Gabrielsen	The diet of high-arctic seabirds in coastal and ice-covered, pelagic areas near the Svalbard archipelago		the data is approximation from the figures
72.1	Brunnich's guillemot	Brunnich's guillemot Uria lomvia	Adults	indetermined	Pr	16%	16.00%	2	0	4	relative importance	Stomac and oesophagus content	43		Western Barents Sea and Northern Svalbard	1985, 1986	04 to 08	1992	Polar Biology	Lonne and Gabrielsen	Summer diet of seabirds feeding in sea-ice-covered waters near Svalbard		FYI and MYI groups were averaged
72.1	Brunnich's guillemot	Brunnich's guillemot Uria lomvia	Adults	Crustacea	Pr	60%	60.00%	4	0	4	relative importance	Stomac and oesophagus content	43		Western Barents Sea and Northern Svalbard	1985, 1986	04 to 08	1992	Polar Biology	Lonne and Gabrielsen	Summer diet of seabirds feeding in sea-ice-covered waters near Svalbard		FYI and MYI groups were averaged
72.1	Brunnich's guillemot	Brunnich's guillemot Uria lomvia	Adults	Fish	Pr	24%	24.00%	4	0	4	relative importance	Stomac and oesophagus content	43		Western Barents Sea and Northern Svalbard	1985, 1986	04 to 08	1992	Polar Biology	Lonne and Gabrielsen	Summer diet of seabirds feeding in sea-ice-covered waters near Svalbard		FYI and MYI groups were averaged
73.6	Brunnich's guillemot	Brunnich's guillemot Uria lomvia	Adults	Coalfish	Pr	the most important prey	the most important prey	NA	0	1	retrieved from the scheme	stomach content	21	Hornsund	Spitsbergen	1984	09 to 10	1989	Polar Record	Lydersen et al.	Stomach contents of autumn-feeding marine vertebrates from Hornsund, Svalbard		The data is approximation from the conceptual scheme
73.6	Brunnich's guillemot	Brunnich's guillemot Uria lomvia	Adults	Parathemisto libellula	Pr	the most important prey	the most important prey	NA	0	1	retrieved from the scheme	stomach content	21	Hornsund	Spitsbergen	1984	09 to 10	1989	Polar Record	Lydersen et al.	Stomach contents of autumn-feeding marine vertebrates from Hornsund, Svalbard		The data is approximation from the conceptual scheme
73.6	Brunnich's guillemot	Brunnich's guillemot Uria lomvia	Adults	Polar cod	Pr	the most important prey	the most important prey	NA	0	1	retrieved from the scheme	stomach content	21	Hornsund	Spitsbergen	1984	09 to 10	1989	Polar Record	Lydersen et al.	Stomach contents of autumn-feeding marine vertebrates from Hornsund, Svalbard		The data is approximation from the conceptual scheme
61	Chironomidae	Chironomidae	Imago	Prostarte and forbs	Po	11%			0	4	% of flower visits	visual observations	685	Adventdalen	Spitsbergen	2015	06 to 09	2022	Arctic Science	Gillespie and Cooper	The seasonal dynamics of a High Arctic plantï¿½ï¿½ï¿½visitor network: temporal observations and responses to delayed s	10.1139/as-2020-0056
30.5	Common eider	Common eider Somateria mollissima	Adult	Molluscs and crustaceans	Pr	100%	100.00%	8	NA	NA	mass contribution	review	NA	Barents sea		based on 2000 review	NA	2002	ICES Journal of Marine Science	Barrett et al.	Food consumption by seabirds in Norwegian waters	10.1006/jmsc.2001.1145
73.2	Common eider	Common Eider Somatera mollissima	Adults	Bivalves	Pr	the most important prey	the most important prey	NA	0	1	retrieved from the scheme	stomach content	20	Hornsund	Spitsbergen	1984	09 to 10	1989	Polar Record	Lydersen et al.	Stomach contents of autumn-feeding marine vertebrates from Hornsund, Svalbard		The data is approximation from the conceptual scheme
73.2	Common eider	Common Eider Somatera mollissima	Adults	Gammarellus homari	Pr	the most important prey	the most important prey	NA	0	1	retrieved from the scheme	stomach content	20	Hornsund	Spitsbergen	1984	09 to 10	1989	Polar Record	Lydersen et al.	Stomach contents of autumn-feeding marine vertebrates from Hornsund, Svalbard		The data is approximation from the conceptual scheme
73.2	Common eider	Common Eider Somatera mollissima	Adults	Andnyx sarsi	Pr	the most important prey	the most important prey	NA	0	1	retrieved from the scheme	stomach content	20	Hornsund	Spitsbergen	1984	09 to 10	1989	Polar Record	Lydersen et al.	Stomach contents of autumn-feeding marine vertebrates from Hornsund, Svalbard		The data is approximation from the conceptual scheme
21.2	Common guillemot	Common guillemot Uria aalge	Chicks	Polar code	Pr	6	1.40%	1	0	1	Occurance	Observation of chick feeding	NA		Bear island	1988, 1989, 1991, 1993, 1995	7	1997	Canadian Journal of Zoology	Barrett et al.	Ecological relationships between two sympatric congeneric species, Common Murres and Thick-billed Murres, Uria aalge and U. lomvia, breeding in the Barents Sea
21.2	Common guillemot	Common guillemot Uria aalge	Chicks	Squid	Pr	11	2.50%	1	0	1	Occurance	Observation of chick feeding	NA		Bear island	1988, 1989, 1991, 1993, 1995	7	1997	Canadian Journal of Zoology	Barrett et al.	Ecological relationships between two sympatric congeneric species, Common Murres and Thick-billed Murres, Uria aalge and U. lomvia, breeding in the Barents Sea
21.2	Common guillemot	Common guillemot Uria aalge	Chicks	Capelin	Pr	401	92.00%	8	0	1	Occurance	Observation of chick feeding	NA		Bear island	1988, 1989, 1991, 1993, 1995	7	1997	Canadian Journal of Zoology	Barrett et al.	Ecological relationships between two sympatric congeneric species, Common Murres and Thick-billed Murres, Uria aalge and U. lomvia, breeding in the Barents Sea
21.2	Common guillemot	Common guillemot Uria aalge	Chicks	Sculpins	Pr	1	0.20%	1	0	1	Occurance	Observation of chick feeding	NA		Bear island	1988, 1989, 1991, 1993, 1995	7	1997	Canadian Journal of Zoology	Barrett et al.	Ecological relationships between two sympatric congeneric species, Common Murres and Thick-billed Murres, Uria aalge and U. lomvia, breeding in the Barents Sea
21.2	Common guillemot	Common guillemot Uria aalge	Chicks	Other	Pr	17	3.90%	1	0	1	Occurance	Observation of chick feeding	NA		Bear island	1988, 1989, 1991, 1993, 1995	7	1997	Canadian Journal of Zoology	Barrett et al.	Ecological relationships between two sympatric congeneric species, Common Murres and Thick-billed Murres, Uria aalge and U. lomvia, breeding in the Barents Sea
22.1	Common guillemot	Common guillemot Uria aalge	Adult	Thysanoessa sp.	Pr	98%	98.00%	8	0	1	Relative numerical abundance	Stomac and oesophagus content	26		Bear island	1996	7	2001	Marine Ornithology	Mehlum et al.	Crustaceans in the Diet of Adult Common and Brunnich's Guillemots Uria Aalge and U Lomvia in the Barents Sea during the Breeding Period	10.5038/2074-1235.29.1.486
22.1	Common guillemot	Common guillemot Uria aalge	Adult	other invertebrates	Pr	2%	2.00%	1	0	1	Relative numerical abundance	Stomac and oesophagus content	26		Bear island	1996	7	2001	Marine Ornithology	Mehlum et al.	Crustaceans in the Diet of Adult Common and Brunnich's Guillemots Uria Aalge and U Lomvia in the Barents Sea during the Breeding Period	10.5038/2074-1235.29.1.486
22.1	Common guillemot	Common guillemot Uria aalge	Adult	Fishes	Pr	<1%	<1%	1	0	1	Relative numerical abundance	Stomac and oesophagus content	26		Bear island	1996	7	2001	Marine Ornithology	Mehlum et al.	Crustaceans in the Diet of Adult Common and Brunnich's Guillemots Uria Aalge and U Lomvia in the Barents Sea during the Breeding Period	10.5038/2074-1235.29.1.486
30.12	Common guillemot	Common guillemot Uria aalge	Adult	Capelin	Pr	50%	50.00%	4	NA	NA	mass contribution	review	NA	Barents sea		based on 2000 review	NA	2002	ICES Journal of Marine Science	Barrett et al.	Food consumption by seabirds in Norwegian waters	10.1006/jmsc.2001.1145
30.12	Common guillemot	Common guillemot Uria aalge	Adult	Herring	Pr	20%	20.00%	4	NA	NA	mass contribution	review	NA	Barents sea		based on 2000 review	NA	2002	ICES Journal of Marine Science	Barrett et al.	Food consumption by seabirds in Norwegian waters	10.1006/jmsc.2001.1145
30.12	Common guillemot	Common guillemot Uria aalge	Adult	Sandeels	Pr	10%	10.00%	2	NA	NA	mass contribution	review	NA	Barents sea		based on 2000 review	NA	2002	ICES Journal of Marine Science	Barrett et al.	Food consumption by seabirds in Norwegian waters	10.1006/jmsc.2001.1145
54.1	Common guillemot	Common guillemot Uria aalge	Chicks	Capelin	Pr	>90%	>90%	8	0	2	numerical contribution	Observation of feeding	661		Bear island	1988, 1989, 1991 to 1993, 1995	06, 07?	1997	Polar Research	Barrett et al.	The diets of common and Briinnich's guillemots Uria aalge and U. Zomvia in the Barents Sea region
54.1	Common guillemot	Common guillemot Uria aalge	Chicks	Squid	Pr	ca.5%	ca.5%	2	0	2	numerical contribution	Observation of feeding	661		Bear island	1988, 1989, 1991 to 1993, 1995	06, 07?	1997	Polar Research	Barrett et al.	The diets of common and Briinnich's guillemots Uria aalge and U. Zomvia in the Barents Sea region		30% in one out of 6 years
30.6	Common gull	Common gull Larus canus	Adult	Fish	Pr	30%	30.00%	4	NA	NA	mass contribution	review	NA	Barents sea		based on 2000 review	NA	2002	ICES Journal of Marine Science	Barrett et al.	Food consumption by seabirds in Norwegian waters	10.1006/jmsc.2001.1145
30.6	Common gull	Common gull Larus canus	Adult	Invertebrates	Pr	40%	40.00%	4	NA	NA	mass contribution	review	NA	Barents sea		based on 2000 review	NA	2002	ICES Journal of Marine Science	Barrett et al.	Food consumption by seabirds in Norwegian waters	10.1006/jmsc.2001.1145
30.6	Common gull	Common gull Larus canus	Adult	Plant material	?	30%	30.00%	4	NA	NA	mass contribution	review	NA	Barents sea		based on 2000 review	NA	2002	ICES Journal of Marine Science	Barrett et al.	Food consumption by seabirds in Norwegian waters	10.1006/jmsc.2001.1145
61	Diapriidae	Diapriidae	Imago	Prostarte and forbs	Po	<1%			0	4	% of flower visits	visual observations	685	Adventdalen	Spitsbergen	2015	06 to 09	2022	Arctic Science	Gillespie and Cooper	The seasonal dynamics of a High Arctic plantï¿½ï¿½ï¿½visitor network: temporal observations and responses to delayed s	10.1139/as-2020-0056
61	Empididae	Empididae	Imago	Prostarte and forbs	Po	10%			0	4	% of flower visits	visual observations	685	Adventdalen	Spitsbergen	2015	06 to 09	2022	Arctic Science	Gillespie and Cooper	The seasonal dynamics of a High Arctic plantï¿½ï¿½ï¿½visitor network: temporal observations and responses to delayed s	10.1139/as-2020-0056
30.4	European shag	European shag Phalacrocorax aristotelis	Adult	Gadoids	Pr	50%	50.00%	4			mass contribution	review	NA	Barents sea		based on 2000 review	NA	2002	ICES Journal of Marine Science	Barrett et al.	Food consumption by seabirds in Norwegian waters	10.1006/jmsc.2001.1145
30.4	European shag	European shag Phalacrocorax aristotelis	Adult	Sandeels	Pr	50%	50.00%	4			mass contribution	review	NA	Barents sea		based on 2000 review	NA	2002	ICES Journal of Marine Science	Barrett et al.	Food consumption by seabirds in Norwegian waters	10.1006/jmsc.2001.1145
13	Glaucous gull	Glaucous gull Larus hyperboreus	Adult	Arctic fox - Little auk	Kl	once per day	NA		0	1	observation frequency	Camera recordings	3	Magdalenefjorden	Spitsbergen	2008	8	2010	Arctic	Stempniewicz and Iliszko	Glaucous Gulls Kleptoparasiting Arctic Foxes in Magdalenefjorden, NW Spitsbergen		Kleptoparasitisms case study
14	Glaucous gull	Glaucous gull Larus hyperboreus	Adult	Common eider - Bivalves	Kl	NA	NA		0	2	NA	Visual observation	NA	Adventfjorden	Spitsbergen	2008	04 to 06	2010	Polar Biology	Varpe	Stealing bivalves from common eiders: kleptoparasitism by glaucous gulls in spring		Kleptoparasitisms case study
15.1	Glaucous gull	Glaucous gull Larus hyperboreus	Adult	Seabird eggs	Pr	62%	62.00%	4	0	2	FofO	Visual analysis of faeces	436	Revdalen-Beinneset	Bear island	1997, 1998	05 to 06	2000	Ecotoxicology	Bustnes et al.	Feeding Ecology and the Concentration of Organochlorines in Glaucous Gulls
15.1	Glaucous gull	Glaucous gull Larus hyperboreus	Adult	Kittiwake	Pr	34%	34.00%	4	0	2	FofO	Visual analysis of faeces	436	Revdalen-Beinneset	Bear island	1997, 1998	05 to 06	2000	Ecotoxicology	Bustnes et al.	Feeding Ecology and the Concentration of Organochlorines in Glaucous Gulls
15.1	Glaucous gull	Glaucous gull Larus hyperboreus	Adult	Crabs	Pr	4%	4.00%	1	0	2	FofO	Visual analysis of faeces	436	Revdalen-Beinneset	Bear island	1997, 1998	05 to 06	2000	Ecotoxicology	Bustnes et al.	Feeding Ecology and the Concentration of Organochlorines in Glaucous Gulls
15.1	Glaucous gull	Glaucous gull Larus hyperboreus	Adult	Fish	Pr	<1%	<1%	1	0	2	FofO	Visual analysis of faeces	436	Revdalen-Beinneset	Bear island	1997, 1998	05 to 06	2000	Ecotoxicology	Bustnes et al.	Feeding Ecology and the Concentration of Organochlorines in Glaucous Gulls
15.2	Glaucous gull	Glaucous gull Larus hyperboreus	Adult	Seabird eggs	Pr	18%	18.00%	2	0	2	FofO	Visual analysis of faeces	205	Sorhamna-Kvalrossbukta	Bear island	1997, 1998	05 to 06	2000	Ecotoxicology	Bustnes et al.	Feeding Ecology and the Concentration of Organochlorines in Glaucous Gulls
15.2	Glaucous gull	Glaucous gull Larus hyperboreus	Adult	Kittiwake	Pr	74%	74.00%	8	0	2	FofO	Visual analysis of faeces	205	Sorhamna-Kvalrossbukta	Bear island	1997, 1998	05 to 06	2000	Ecotoxicology	Bustnes et al.	Feeding Ecology and the Concentration of Organochlorines in Glaucous Gulls
15.2	Glaucous gull	Glaucous gull Larus hyperboreus	Adult	Crabs	Pr	5%	5.00%	2	0	2	FofO	Visual analysis of faeces	205	Sorhamna-Kvalrossbukta	Bear island	1997, 1998	05 to 06	2000	Ecotoxicology	Bustnes et al.	Feeding Ecology and the Concentration of Organochlorines in Glaucous Gulls
15.2	Glaucous gull	Glaucous gull Larus hyperboreus	Adult	Fish	Pr	3%	3.00%	1	0	2	FofO	Visual analysis of faeces	205	Sorhamna-Kvalrossbukta	Bear island	1997, 1998	05 to 06	2000	Ecotoxicology	Bustnes et al.	Feeding Ecology and the Concentration of Organochlorines in Glaucous Gulls
16	Glaucous gull	Glaucous gull Larus hyperboreus	Chicks	Fish	Pr	17-23%	17-23%	4	0	2	Proportion in all pellets	regirgitated pellet content	361		Bear island	2008, 2009	06 to 07?	2019	Environmental Pollution	Leat et al.	The effect of long-range transport, trophic position and diet specialization on legacy contaminant occurrence in great skuas, Stercorarius skua, breeding across the Northeast Atlantic	10.1016/j.envpol.2018.10.005
16	Glaucous gull	Glaucous gull Larus hyperboreus	Chicks	Bird	Pr	76-82%	76-82%	8	0	2	Proportion in all pellets	regirgitated pellet content	361		Bear island	2008, 2009	06 to 07?	2019	Environmental Pollution	Leat et al.	The effect of long-range transport, trophic position and diet specialization on legacy contaminant occurrence in great skuas, Stercorarius skua, breeding across the Northeast Atlantic	10.1016/j.envpol.2018.10.005
30.9	Glaucous gull	Glaucous gull Larus hyperboreus	Adult	Capelin	Pr	75%	75.00%	8	NA	NA	mass contribution	review	NA	Barents sea		based on 2000 review	NA	2002	ICES Journal of Marine Science	Barrett et al.	Food consumption by seabirds in Norwegian waters	10.1006/jmsc.2001.1145
30.9	Glaucous gull	Glaucous gull Larus hyperboreus	Adult	other fish	Pr	25%	25.00%	4	NA	NA	mass contribution	review	NA	Barents sea		based on 2000 review	NA	2002	ICES Journal of Marine Science	Barrett et al.	Food consumption by seabirds in Norwegian waters	10.1006/jmsc.2001.1145
35.3	Glaucous gull	Glaucous gull Larus hyperboreus	Adult	Polar bear - Reindeer	Kl	1	100.00%	NA	0	1	observation frequency	direct observation	1	Hornsund	Spitsbergen	2020	8	2021	Polar Biology	Stempniewicz et al.	Yes, they can: polar bears Ursus maritimus successfully hunt Svalbard reindeer Rangifer tarandus platyrhynchus	10.1007/s00300-021-02954-w
43	Glaucous gull	Glaucous gull Larus hyperboreus	Adult	Plastic		14%	14.00%	NA	0	1	FofO	stomach content	21	Adventsfjord		2018	5	2022	Science of Total Environment	Benjaminsen et al.	First documentation of plastic ingestion in the arctic glaucous gull (Larus hyperboreus)	10.1016/j.scitotenv.2022.155340	study on pollution
70.3	Glaucous gull	Glaucous Gull Larus hyperboreus	Adults	Cod/Polar Cod	Pr	80%	80.00%	8	1	0	FofO	stomach content	11	Central Bank	Barents Sea	1987	3	1990	Polar Biology	Erikstad	Winter Diets of Four Seabird Species in the Barents Sea After a Crash in the Capelin Stock
70.3	Glaucous gull	Glaucous Gull Larus hyperboreus	Adults	Redfish	Pr	20%	20.00%	4	1	0	FofO	stomach content	11	Central Bank	Barents Sea	1987	3	1990	Polar Biology	Erikstad	Winter Diets of Four Seabird Species in the Barents Sea After a Crash in the Capelin Stock
73.1	Glaucous gull	Glaucous Gull Larus hyperboreus	Adults	Birds	Pr	the most important prey	the most important prey		0	1	retrieved from the scheme	stomach content	18	Hornsund	Spitsbergen	1984	09 to 10	1989	Polar Record	Lydersen et al.	Stomach contents of autumn-feeding marine vertebrates from Hornsund, Svalbard		The data is approximation from the conceptual scheme
73.1	Glaucous gull	Glaucous Gull Larus hyperboreus	Adults	Tundra plants and algae	Pr	the most important prey	the most important prey		0	1	retrieved from the scheme	stomach content	18	Hornsund	Spitsbergen	1984	09 to 10	1989	Polar Record	Lydersen et al.	Stomach contents of autumn-feeding marine vertebrates from Hornsund, Svalbard		The data is approximation from the conceptual scheme
75.2	Glaucous gull	Glaucous Gull Larus hyperboreus	Adults	light-bellied brent goose	Pr	NA	NA		0	1	observation	nest surveys	NA		Tusenï¿½ï¿	2018	8	2019	Polar Research	Madsen et al.	A gloomy future for light-bellied brent geese in Tusenï¿½ï¿½yane, Svalbard, under a changing predator r	http://dx.doi.org/10.33265/polar.v38.3393	case study
30.8	Great black-backed gull	Great black-backed gull Larus marinus	Adult	Herring, cod, capelin and sandeels	Pr	90%	90.00%	8	NA	NA	mass contribution	review	NA	Barents sea		based on 2000 review	NA	2002	ICES Journal of Marine Science	Barrett et al.	Food consumption by seabirds in Norwegian waters	10.1006/jmsc.2001.1145
30.3	Great cormorant	Great cormorant Phalacrocorax carbo	Adult	Gadoids	Pr	50%	50.00%	4	NA	NA	mass contribution	review	NA	Barents sea		based on 2000 review	NA	2002	ICES Journal of Marine Science	Barrett et al.	Food consumption by seabirds in Norwegian waters	10.1006/jmsc.2001.1145
30.3	Great cormorant	Great cormorant Phalacrocorax carbo	Adult	Sandeels and capelin	Pr	40%	40.00%	4	NA	NA	mass contribution	review	NA	Barents sea		based on 2000 review	NA	2002	ICES Journal of Marine Science	Barrett et al.	Food consumption by seabirds in Norwegian waters	10.1006/jmsc.2001.1145
30.3	Great cormorant	Great cormorant Phalacrocorax carbo	Adult	Invertebrates	Pr	10%	10.00%	2	NA	NA	mass contribution	review	NA	Barents sea		based on 2000 review	NA	2002	ICES Journal of Marine Science	Barrett et al.	Food consumption by seabirds in Norwegian waters	10.1006/jmsc.2001.1145
50	Greenland shark	Greenland shark Somniosus microcephalus	Adult	Fish	Pr	ca.80%	ca.80%	8	0	1	relative diet contribution	isotopic mixing model estimate	44	Kongsfjorden		2008, 2009	6	2013	Marine Biology	McMeans et al	The role of Greenland sharks (Somniosus microcephalus) in an Arctic ecosystem: assessed via stable isotopes and fatty acids	10.1007/s00227-013-2174-z	was included as an important seal predator
50	Greenland shark	Greenland shark Somniosus microcephalus	Adult	Ringed seal	Pr	ca.15%	ca.15%	2	0	1	relative diet contribution	isotopic mixing model estimate	44	Kongsfjorden		2008, 2009	6	2013	Marine Biology	McMeans et al	The role of Greenland sharks (Somniosus microcephalus) in an Arctic ecosystem: assessed via stable isotopes and fatty acids	10.1007/s00227-013-2174-z	was included as an important seal predator
51	Greenland shark	Greenland shark Somniosus microcephalus	Adult	Molluscs	Pr	6%	6.00%	2	0	1	Index of relative importance	GIT content	33	Kongsfjorden		2008, 2009	6	2012	Polar Biology	Leclerc et al.	A missing piece in the Arctic food web puzzle? Stomach contents of Greenland sharks sampled in Svalbard, Norway	10.1007/s00300-012-1166-7	mostly cephalopoda
51	Greenland shark	Greenland shark Somniosus microcephalus	Adult	Echinodermata	Pr	1%	1.00%	1	0	1	Index of relative importance	GIT content	33	Kongsfjorden		2008, 2009	6	2012	Polar Biology	Leclerc et al.	A missing piece in the Arctic food web puzzle? Stomach contents of Greenland sharks sampled in Svalbard, Norway	10.1007/s00300-012-1166-7
51	Greenland shark	Greenland shark Somniosus microcephalus	Adult	Crustacea	Pr	<1%	<1%	1	0	1	Index of relative importance	GIT content	33	Kongsfjorden		2008, 2009	6	2012	Polar Biology	Leclerc et al.	A missing piece in the Arctic food web puzzle? Stomach contents of Greenland sharks sampled in Svalbard, Norway	10.1007/s00300-012-1166-7
51	Greenland shark	Greenland shark Somniosus microcephalus	Adult	Polychaeta	Pr	<1%	<1%	1	0	1	Index of relative importance	GIT content	33	Kongsfjorden		2008, 2009	6	2012	Polar Biology	Leclerc et al.	A missing piece in the Arctic food web puzzle? Stomach contents of Greenland sharks sampled in Svalbard, Norway	10.1007/s00300-012-1166-7
51	Greenland shark	Greenland shark Somniosus microcephalus	Adult	Fishes	Pr	73%	73.00%	8	0	1	Index of relative importance	GIT content	33	Kongsfjorden		2008, 2009	6	2012	Polar Biology	Leclerc et al.	A missing piece in the Arctic food web puzzle? Stomach contents of Greenland sharks sampled in Svalbard, Norway	10.1007/s00300-012-1166-7
51	Greenland shark	Greenland shark Somniosus microcephalus	Adult	Sea mammals	Pr	19%	19.00%	2	0	1	Index of relative importance	GIT content	33	Kongsfjorden		2008, 2009	6	2012	Polar Biology	Leclerc et al.	A missing piece in the Arctic food web puzzle? Stomach contents of Greenland sharks sampled in Svalbard, Norway	10.1007/s00300-012-1166-7	mostly ringed seal
1	Grey phalarope	Grey phalarope Phalaropus fulicarius	Adult	Adult flying insect	Pr	95%	46.80%	4	0	2	FofO	Visual analysis of faeces	21	valley of Reindalen	Spitsbergen	1978	05 to 06	1980	Ibis	Ridley	The breeding behaviour and feeding ecology of Grey Phalaropes Phalaropus fulicarius in Svalbard	10.1111/j.1474-919X.1980.tb02660.x	(Chironomidae -core, Mycetophilidae - common, Sciaridae, Muscidae and non-dipteran insects - rare)
1	Grey phalarope	Grey phalarope Phalaropus fulicarius	Adult	Spiders	Pr	64%	31.50%	4	0	2	FofO	Visual analysis of faeces	21	valley of Reindalen	Spitsbergen	1978	05 to 06	1980	Ibis	Ridley	The breeding behaviour and feeding ecology of Grey Phalaropes Phalaropus fulicarius in Svalbard	10.1111/j.1474-919X.1980.tb02660.x
1	Grey phalarope	Grey phalarope Phalaropus fulicarius	Adult	Insect larvae	Pr	22%	10.80%	2	0	2	FofO	Visual analysis of faeces	21	valley of Reindalen	Spitsbergen	1978	05 to 06	1980	Ibis	Ridley	The breeding behaviour and feeding ecology of Grey Phalaropes Phalaropus fulicarius in Svalbard	10.1111/j.1474-919X.1980.tb02660.x
1	Grey phalarope	Grey phalarope Phalaropus fulicarius	Adult	Crustacea	Pr	22%	10.80%	2	0	2	FofO	Visual analysis of faeces	21	valley of Reindalen	Spitsbergen	1978	05 to 06	1980	Ibis	Ridley	The breeding behaviour and feeding ecology of Grey Phalaropes Phalaropus fulicarius in Svalbard	10.1111/j.1474-919X.1980.tb02660.x
47	Harbour seal	Harbour seal Phoca vitulina	Adult	Fishes	Pr	highly dominating	highly dominating	8	0	1	Estimated biomass	Stomac content and faeces	3+117	Prins Karls Forland	Prins Karls Forland	1998	9	2004	Canadian Journal of Zoology	Andersen et al.	Autumn diet of harbour seals (Phoca vitulina)at Prins Karls Forland, Svalbard, assessed via scat and fatty-acid analyses	10.1139/Z04-093	mainly cods
47	Harbour seal	Harbour seal Phoca vitulina	Adult	Invertebrates	Pr	found in small numbers	found in small numbers	1	0	1	Estimated biomass	Stomac content and faeces	3+117	Prins Karls Forland	Prins Karls Forland	1998	9	2004	Canadian Journal of Zoology	Andersen et al.	Autumn diet of harbour seals (Phoca vitulina)at Prins Karls Forland, Svalbard, assessed via scat and fatty-acid analyses	10.1139/Z04-093
48	Harp seal	Harp seal Phoca groenlandica	Adult	Fish	Pr	20	23.30%	4	0	2	Abundant factor	stomach content	56	Northern Barents sea		1987	08 to 09	1991	Canadian Journal of Fisheries and Aquatic Sciences	Lydersen et al.	Feeding habits of Northeast Atlantic Harp seals (Phoca groenlandica) along the summer ice edge of the Barents sea		abundance factor = volume percent x occurrence
48	Harp seal	Harp seal Phoca groenlandica	Adult	Amphipods	Pr	57	66.30%	4	0	2	Abundant factor	stomach content	56	Northern Barents sea		1987	08 to 09	1991	Canadian Journal of Fisheries and Aquatic Sciences	Lydersen et al.	Feeding habits of Northeast Atlantic Harp seals (Phoca groenlandica) along the summer ice edge of the Barents sea		abundance factor = volume percent x occurrence
48	Harp seal	Harp seal Phoca groenlandica	Adult	Decapods	Pr	9	10.50%	2	0	2	Abundant factor	stomach content	56	Northern Barents sea		1987	08 to 09	1991	Canadian Journal of Fisheries and Aquatic Sciences	Lydersen et al.	Feeding habits of Northeast Atlantic Harp seals (Phoca groenlandica) along the summer ice edge of the Barents sea		abundance factor = volume percent x occurrence
48	Harp seal	Harp seal Phoca groenlandica	Adult	Cephalopods	Pr	<1	some	1	0	2	Abundant factor	stomach content	56	Northern Barents sea		1987	08 to 09	1991	Canadian Journal of Fisheries and Aquatic Sciences	Lydersen et al.	Feeding habits of Northeast Atlantic Harp seals (Phoca groenlandica) along the summer ice edge of the Barents sea		abundance factor = volume percent x occurrence
49	Harp seal	Harp seal Phoca groenlandica	Adult	Crustaceans	Pr	ca.60%	ca.60%	4	0	1	relative biomass	stomach content	79	northern Barents Sea		1990 to 1992	09 to 10	1995	Polar Biology	Nilssen et al.	Feeding habits of harp seals (Phoca groenlandica) during early summer and autumn in the northern Barents Sea
49	Harp seal	Harp seal Phoca groenlandica	Adult	Fish	Pr	ca.40%	ca.40%	4	0	1	relative biomass	stomach content	79	northern Barents Sea		1990 to 1992	09 to 10	1995	Polar Biology	Nilssen et al.	Feeding habits of harp seals (Phoca groenlandica) during early summer and autumn in the northern Barents Sea
52	Harp seal	Harp seal Phoca groenlandica	Adult	Krill	Pr	46%	46.00%	4	0	4	Combined feeding index	GIT and faeces content	184+94		Svalbard	1996, 1997, 2004 to 2006	05 to 08	2013	Polar Biology	Lindstrom et al.	Harp seal foraging behaviour during summer around Svalbard in the northern Barents Sea: diet composition and the selection of prey	10.1007/s00300-012-1260-x
52	Harp seal	Harp seal Phoca groenlandica	Adult	Fish	Pr	48%	48.00%	4	0	4	Combined feeding index	GIT and faeces content	184+94		Svalbard	1996, 1997, 2004 to 2006	05 to 08	2013	Polar Biology	Lindstrom et al.	Harp seal foraging behaviour during summer around Svalbard in the northern Barents Sea: diet composition and the selection of prey	10.1007/s00300-012-1260-x
53	Harp seal	Harp seal Phoca groenlandica	Adult	Amphipods	Pr	73%	73.00%	8	0	1	relative biomass	GIT content	23	ice edge north of Svalbard	Svalbard	2016	9	2021	Progress in Oceanography	Haug et al.	Harp seal body condition and trophic interactions with prey in Norwegian high Arctic waters in early autumn	10.1016/j.pocean.2020.102498
53	Harp seal	Harp seal Phoca groenlandica	Adult	Fish	Pr	27%	27.00%	4	0	1	relative biomass	GIT content	23	ice edge north of Svalbard	Svalbard	2016	9	2021	Progress in Oceanography	Haug et al.	Harp seal body condition and trophic interactions with prey in Norwegian high Arctic waters in early autumn	10.1016/j.pocean.2020.102498	mostly polar cod
30.7	Herring gull	Herring gull Larus argentatus	Adult	Fish	Pr	30%	30.00%	4	NA	NA	mass contribution	review	NA	Barents sea		based on 2000 review	NA	2002	ICES Journal of Marine Science	Barrett et al.	Food consumption by seabirds in Norwegian waters	10.1006/jmsc.2001.1145
30.7	Herring gull	Herring gull Larus argentatus	Adult	Offal	Pr	30%	30.00%	4	NA	NA	mass contribution	review	NA	Barents sea		based on 2000 review	NA	2002	ICES Journal of Marine Science	Barrett et al.	Food consumption by seabirds in Norwegian waters	10.1006/jmsc.2001.1145
30.7	Herring gull	Herring gull Larus argentatus	Adult	Invertebrates	Pr	40%	40.00%	4	NA	NA	mass contribution	review	NA	Barents sea		based on 2000 review	NA	2002	ICES Journal of Marine Science	Barrett et al.	Food consumption by seabirds in Norwegian waters	10.1006/jmsc.2001.1145
61	Ichneumonidae	Ichneumonidae	Imago	Prostarte and forbs	Po	20%			0	4	% of flower visits	visual observations	685	Adventdalen	Spitsbergen	2015	06 to 09	2022	Arctic Science	Gillespie and Cooper	The seasonal dynamics of a High Arctic plantï¿½ï¿½ï¿½visitor network: temporal observations and responses to delayed s	10.1139/as-2020-0056
71.3.1	Ivory gull	Ivory gull Pagophila eburnea	Adults	Nereids	Pr	0%	0.00%	0	NA	NA	numerical abundance	stomach, oesophagus and gular pouch content	19	pelagic	Svalbard and Barents Sea	1982, 1984 to 1987	NA	1993	Polar Research	Mehlum and Gabrielsen	The diet of high-arctic seabirds in coastal and ice-covered, pelagic areas near the Svalbard archipelago		the data is approximation from the figures
71.3.1	Ivory gull	Ivory gull Pagophila eburnea	Adults	Gastropods	Pr	0%	0.00%	0	NA	NA	numerical abundance	stomach, oesophagus and gular pouch content	19	pelagic	Svalbard and Barents Sea	1982, 1984 to 1987	NA	1993	Polar Research	Mehlum and Gabrielsen	The diet of high-arctic seabirds in coastal and ice-covered, pelagic areas near the Svalbard archipelago		the data is approximation from the figures
71.3.1	Ivory gull	Ivory gull Pagophila eburnea	Adults	Cephalopods	Pr	0%	0.00%	0	NA	NA	numerical abundance	stomach, oesophagus and gular pouch content	19	pelagic	Svalbard and Barents Sea	1982, 1984 to 1987	NA	1993	Polar Research	Mehlum and Gabrielsen	The diet of high-arctic seabirds in coastal and ice-covered, pelagic areas near the Svalbard archipelago		the data is approximation from the figures
71.3.1	Ivory gull	Ivory gull Pagophila eburnea	Adults	Crustaceans	Pr	15%	15.00%	2	NA	NA	numerical abundance	stomach, oesophagus and gular pouch content	19	pelagic	Svalbard and Barents Sea	1982, 1984 to 1987	NA	1993	Polar Research	Mehlum and Gabrielsen	The diet of high-arctic seabirds in coastal and ice-covered, pelagic areas near the Svalbard archipelago		the data is approximation from the figures
71.3.1	Ivory gull	Ivory gull Pagophila eburnea	Adults	Fish	Pr	75%	75.00%	8	NA	NA	numerical abundance	stomach, oesophagus and gular pouch content	19	pelagic	Svalbard and Barents Sea	1982, 1984 to 1987	NA	1993	Polar Research	Mehlum and Gabrielsen	The diet of high-arctic seabirds in coastal and ice-covered, pelagic areas near the Svalbard archipelago		the data is approximation from the figures
71.3.1	Ivory gull	Ivory gull Pagophila eburnea	Adults	other	Pr	10%	10.00%	2	NA	NA	numerical abundance	stomach, oesophagus and gular pouch content	19	pelagic	Svalbard and Barents Sea	1982, 1984 to 1987	NA	1993	Polar Research	Mehlum and Gabrielsen	The diet of high-arctic seabirds in coastal and ice-covered, pelagic areas near the Svalbard archipelago		the data is approximation from the figures
17	Kittiwake	Kittiwake Rissa tridactyla	Chicks	Capelin	Pr	86%	86.00%	8	0	3	Proportion by mass	regirgitated pellet content	54	Hopen	Hopen	1984	06 to 08	1996	Polar Research	Barrett	Egg laying, chick growth and food of kittiwakes Rissa tridactyla at Hopen, Svalbard
17	Kittiwake	Kittiwake Rissa tridactyla	Chicks	Polar code	Pr	8%	8.00%	2	0	3	Proportion by mass	regirgitated pellet content	54	Hopen	Hopen	1984	06 to 08	1996	Polar Research	Barrett	Egg laying, chick growth and food of kittiwakes Rissa tridactyla at Hopen, Svalbard
17	Kittiwake	Kittiwake Rissa tridactyla	Chicks	Other fish	Pr	2%	2.00%	1	0	3	Proportion by mass	regirgitated pellet content	54	Hopen	Hopen	1984	06 to 08	1996	Polar Research	Barrett	Egg laying, chick growth and food of kittiwakes Rissa tridactyla at Hopen, Svalbard
17	Kittiwake	Kittiwake Rissa tridactyla	Chicks	Crustacean	Pr	5%	5.00%	1	0	3	Proportion by mass	regirgitated pellet content	54	Hopen	Hopen	1984	06 to 08	1996	Polar Research	Barrett	Egg laying, chick growth and food of kittiwakes Rissa tridactyla at Hopen, Svalbard
17	Kittiwake	Kittiwake Rissa tridactyla	Chicks	Ragworm	Pr	<1%	<1%	1	0	3	Proportion by mass	regirgitated pellet content	54	Hopen	Hopen	1984	06 to 08	1996	Polar Research	Barrett	Egg laying, chick growth and food of kittiwakes Rissa tridactyla at Hopen, Svalbard
30.1	Kittiwake	Blacked-legged kittiwake Rissa tridactyla	Adult	Capeline, polar cod and herring	Pr	80%	80.00%	8	NA	NA	mass contribution	review	NA	Barents sea		based on 2000 review	NA	2002	ICES Journal of Marine Science	Barrett et al.	Food consumption by seabirds in Norwegian waters	10.1006/jmsc.2001.1145
30.1	Kittiwake	Blacked-legged kittiwake Rissa tridactyla	Adult	Invertebrates	Pr	20%	20.00%	2	NA	NA	mass contribution	review	NA	Barents sea		based on 2000 review	NA	2002	ICES Journal of Marine Science	Barrett et al.	Food consumption by seabirds in Norwegian waters	10.1006/jmsc.2001.1145
70.2	Kittiwake	Blacked-legged kittiwake Rissa tridactyla	Adults	Cod/Polar Cod	Pr	80%	80.00%	8	1	0	FofO	stomach content	26	Central Bank	Barents Sea	1987	3	1990	Polar Biology	Erikstad	Winter Diets of Four Seabird Species in the Barents Sea After a Crash in the Capelin Stock
70.2	Kittiwake	Blacked-legged kittiwake Rissa tridactyla	Adults	Redfish	Pr	20%	20.00%	2	1	0	FofO	stomach content	26	Central Bank	Barents Sea	1987	3	1990	Polar Biology	Erikstad	Winter Diets of Four Seabird Species in the Barents Sea After a Crash in the Capelin Stock
71.2.1	Kittiwake	Blacked-legged kittiwake Rissa tridactyla	Adults	Nereids	Pr	10%	10.00%	2	1	1	numerical abundance	stomach, oesophagus and gular pouch content	25	coastal	Svalbard and Barents Sea	1982, 1984 to 1987	spring	1993	Polar Research	Mehlum and Gabrielsen	The diet of high-arctic seabirds in coastal and ice-covered, pelagic areas near the Svalbard archipelago		the data is approximation from the figures
71.2.1	Kittiwake	Blacked-legged kittiwake Rissa tridactyla	Adults	Gastropods	Pr	0%	0.00%	0	1	1	numerical abundance	stomach, oesophagus and gular pouch content	25	coastal	Svalbard and Barents Sea	1982, 1984 to 1987	spring	1993	Polar Research	Mehlum and Gabrielsen	The diet of high-arctic seabirds in coastal and ice-covered, pelagic areas near the Svalbard archipelago		the data is approximation from the figures
71.2.1	Kittiwake	Blacked-legged kittiwake Rissa tridactyla	Adults	Cephalopods	Pr	10%	10.00%	2	1	1	numerical abundance	stomach, oesophagus and gular pouch content	25	coastal	Svalbard and Barents Sea	1982, 1984 to 1987	spring	1993	Polar Research	Mehlum and Gabrielsen	The diet of high-arctic seabirds in coastal and ice-covered, pelagic areas near the Svalbard archipelago		the data is approximation from the figures
71.2.1	Kittiwake	Blacked-legged kittiwake Rissa tridactyla	Adults	Crustaceans	Pr	10%	10.00%	2	1	1	numerical abundance	stomach, oesophagus and gular pouch content	25	coastal	Svalbard and Barents Sea	1982, 1984 to 1987	spring	1993	Polar Research	Mehlum and Gabrielsen	The diet of high-arctic seabirds in coastal and ice-covered, pelagic areas near the Svalbard archipelago		the data is approximation from the figures
71.2.1	Kittiwake	Blacked-legged kittiwake Rissa tridactyla	Adults	Fish	Pr	70%	70.00%	8	1	1	numerical abundance	stomach, oesophagus and gular pouch content	25	coastal	Svalbard and Barents Sea	1982, 1984 to 1987	spring	1993	Polar Research	Mehlum and Gabrielsen	The diet of high-arctic seabirds in coastal and ice-covered, pelagic areas near the Svalbard archipelago		the data is approximation from the figures
71.2.2	Kittiwake	Blacked-legged kittiwake Rissa tridactyla	Adults	Nereids	Pr	0%	0.00%	0	0	3	numerical abundance	stomach, oesophagus and gular pouch content	41	coastal	Svalbard and Barents Sea	1982, 1984 to 1987	summer	1993	Polar Research	Mehlum and Gabrielsen	The diet of high-arctic seabirds in coastal and ice-covered, pelagic areas near the Svalbard archipelago		the data is approximation from the figures
71.2.2	Kittiwake	Blacked-legged kittiwake Rissa tridactyla	Adults	Gastropods	Pr	0%	0.00%	0	0	3	numerical abundance	stomach, oesophagus and gular pouch content	41	coastal	Svalbard and Barents Sea	1982, 1984 to 1987	summer	1993	Polar Research	Mehlum and Gabrielsen	The diet of high-arctic seabirds in coastal and ice-covered, pelagic areas near the Svalbard archipelago		the data is approximation from the figures
71.2.2	Kittiwake	Blacked-legged kittiwake Rissa tridactyla	Adults	Cephalopods	Pr	0%	0.00%	0	0	3	numerical abundance	stomach, oesophagus and gular pouch content	41	coastal	Svalbard and Barents Sea	1982, 1984 to 1987	summer	1993	Polar Research	Mehlum and Gabrielsen	The diet of high-arctic seabirds in coastal and ice-covered, pelagic areas near the Svalbard archipelago		the data is approximation from the figures
71.2.2	Kittiwake	Blacked-legged kittiwake Rissa tridactyla	Adults	Crustaceans	Pr	95%	95.00%	8	0	3	numerical abundance	stomach, oesophagus and gular pouch content	41	coastal	Svalbard and Barents Sea	1982, 1984 to 1987	summer	1993	Polar Research	Mehlum and Gabrielsen	The diet of high-arctic seabirds in coastal and ice-covered, pelagic areas near the Svalbard archipelago		the data is approximation from the figures
71.2.2	Kittiwake	Blacked-legged kittiwake Rissa tridactyla	Adults	Fish	Pr	5%	5.00%	2	0	3	numerical abundance	stomach, oesophagus and gular pouch content	41	coastal	Svalbard and Barents Sea	1982, 1984 to 1987	summer	1993	Polar Research	Mehlum and Gabrielsen	The diet of high-arctic seabirds in coastal and ice-covered, pelagic areas near the Svalbard archipelago		the data is approximation from the figures
71.2.3	Kittiwake	Blacked-legged kittiwake Rissa tridactyla	Adults	Nereids	Pr	45%	45.00%	4	1	1	numerical abundance	stomach, oesophagus and gular pouch content	26	pelagic	Svalbard and Barents Sea	1982, 1984 to 1987	spring	1993	Polar Research	Mehlum and Gabrielsen	The diet of high-arctic seabirds in coastal and ice-covered, pelagic areas near the Svalbard archipelago		the data is approximation from the figures
71.2.3	Kittiwake	Blacked-legged kittiwake Rissa tridactyla	Adults	Gastropods	Pr	0%	0.00%	0	1	1	numerical abundance	stomach, oesophagus and gular pouch content	26	pelagic	Svalbard and Barents Sea	1982, 1984 to 1987	spring	1993	Polar Research	Mehlum and Gabrielsen	The diet of high-arctic seabirds in coastal and ice-covered, pelagic areas near the Svalbard archipelago		the data is approximation from the figures
71.2.3	Kittiwake	Blacked-legged kittiwake Rissa tridactyla	Adults	Cephalopods	Pr	0%	0.00%	0	1	1	numerical abundance	stomach, oesophagus and gular pouch content	26	pelagic	Svalbard and Barents Sea	1982, 1984 to 1987	spring	1993	Polar Research	Mehlum and Gabrielsen	The diet of high-arctic seabirds in coastal and ice-covered, pelagic areas near the Svalbard archipelago		the data is approximation from the figures
71.2.3	Kittiwake	Blacked-legged kittiwake Rissa tridactyla	Adults	Crustaceans	Pr	0%	0.00%	0	1	1	numerical abundance	stomach, oesophagus and gular pouch content	26	pelagic	Svalbard and Barents Sea	1982, 1984 to 1987	spring	1993	Polar Research	Mehlum and Gabrielsen	The diet of high-arctic seabirds in coastal and ice-covered, pelagic areas near the Svalbard archipelago		the data is approximation from the figures
71.2.3	Kittiwake	Blacked-legged kittiwake Rissa tridactyla	Adults	Fish	Pr	55%	55.00%	4	1	1	numerical abundance	stomach, oesophagus and gular pouch content	26	pelagic	Svalbard and Barents Sea	1982, 1984 to 1987	spring	1993	Polar Research	Mehlum and Gabrielsen	The diet of high-arctic seabirds in coastal and ice-covered, pelagic areas near the Svalbard archipelago		the data is approximation from the figures
71.2.4	Kittiwake	Blacked-legged kittiwake Rissa tridactyla	Adults	Nereids	Pr	0%	0.00%	0	0	3	numerical abundance	stomach, oesophagus and gular pouch content	31	pelagic	Svalbard and Barents Sea	1982, 1984 to 1987	summer	1993	Polar Research	Mehlum and Gabrielsen	The diet of high-arctic seabirds in coastal and ice-covered, pelagic areas near the Svalbard archipelago		the data is approximation from the figures
71.2.4	Kittiwake	Blacked-legged kittiwake Rissa tridactyla	Adults	Gastropods	Pr	0%	0.00%	0	0	3	numerical abundance	stomach, oesophagus and gular pouch content	31	pelagic	Svalbard and Barents Sea	1982, 1984 to 1987	summer	1993	Polar Research	Mehlum and Gabrielsen	The diet of high-arctic seabirds in coastal and ice-covered, pelagic areas near the Svalbard archipelago		the data is approximation from the figures
71.2.4	Kittiwake	Blacked-legged kittiwake Rissa tridactyla	Adults	Cephalopods	Pr	0%	0.00%	0	0	3	numerical abundance	stomach, oesophagus and gular pouch content	31	pelagic	Svalbard and Barents Sea	1982, 1984 to 1987	summer	1993	Polar Research	Mehlum and Gabrielsen	The diet of high-arctic seabirds in coastal and ice-covered, pelagic areas near the Svalbard archipelago		the data is approximation from the figures
71.2.4	Kittiwake	Blacked-legged kittiwake Rissa tridactyla	Adults	Crustaceans	Pr	5%	5.00%	2	0	3	numerical abundance	stomach, oesophagus and gular pouch content	31	pelagic	Svalbard and Barents Sea	1982, 1984 to 1987	summer	1993	Polar Research	Mehlum and Gabrielsen	The diet of high-arctic seabirds in coastal and ice-covered, pelagic areas near the Svalbard archipelago		the data is approximation from the figures
71.2.4	Kittiwake	Blacked-legged kittiwake Rissa tridactyla	Adults	Fish	Pr	95%	95.00%	8	0	3	numerical abundance	stomach, oesophagus and gular pouch content	31	pelagic	Svalbard and Barents Sea	1982, 1984 to 1987	summer	1993	Polar Research	Mehlum and Gabrielsen	The diet of high-arctic seabirds in coastal and ice-covered, pelagic areas near the Svalbard archipelago		the data is approximation from the figures
72.4	Kittiwake	Blacked-legged kittiwake Rissa tridactyla	Adults	Crustacea	Pr	1%	1.00%	1	0	4	relative importance	Stomac and oesophagus content	48		Western Barents Sea and Northern Svalbard	1985, 1986	04 to 08	1992	Polar Biology	Lonne and Gabrielsen	Summer diet of seabirds feeding in sea-ice-covered waters near Svalbard		FYI and MYI groups were averaged
72.4	Kittiwake	Blacked-legged kittiwake Rissa tridactyla	Adults	Fish	Pr	68%	68.00%	8	0	4	relative importance	Stomac and oesophagus content	48		Western Barents Sea and Northern Svalbard	1985, 1986	04 to 08	1992	Polar Biology	Lonne and Gabrielsen	Summer diet of seabirds feeding in sea-ice-covered waters near Svalbard		FYI and MYI groups were averaged
72.4	Kittiwake	Blacked-legged kittiwake Rissa tridactyla	Adults	Mammals	Pr	31%	31.00%	4	0	4	relative importance	Stomac and oesophagus content	48		Western Barents Sea and Northern Svalbard	1985, 1986	04 to 08	1992	Polar Biology	Lonne and Gabrielsen	Summer diet of seabirds feeding in sea-ice-covered waters near Svalbard		FYI and MYI groups were averaged
73.5	Kittiwake	Blacked-legged kittiwake Rissa tridactyla	Adults	Nereis irrorata	Pr	the most important prey	the most important prey	NA	0	1	retrieved from the scheme	stomach content	20	Hornsund	Spitsbergen	1984	09 to 10	1989	Polar Record	Lydersen et al.	Stomach contents of autumn-feeding marine vertebrates from Hornsund, Svalbard		The data is approximation from the conceptual scheme
73.5	Kittiwake	Blacked-legged kittiwake Rissa tridactyla	Adults	Parathemisto libellula	Pr	the most important prey	the most important prey	NA	0	1	retrieved from the scheme	stomach content	20	Hornsund	Spitsbergen	1984	09 to 10	1989	Polar Record	Lydersen et al.	Stomach contents of autumn-feeding marine vertebrates from Hornsund, Svalbard		The data is approximation from the conceptual scheme
30.17	Little auk	Little auk Alle alle	Adult	Invertebrates	Pr	100%	100.00%	8	NA	NA	mass contribution	review	NA	Barents sea		based on 2000 review	NA	2002	ICES Journal of Marine Science	Barrett et al.	Food consumption by seabirds in Norwegian waters	10.1006/jmsc.2001.1145
59	Little auk	Little auk Alle alle	Chicks	different crustaceans	Pr	16-100%	16-100%	8	0	2	FofO	gular pouch content	56	Ariekammen slopes	Spitsbergen	2003	07 to 08	2006	Journal of Ornithology	Wojczulanis et al.	Differences in food delivered to chicks by males and females of little auks (Alle alle) on South Spitsbergen	10.1007/s10336-006-0077-1	the study on sex difference in food delivery for chicks
59	Little auk	Little auk Alle alle	Chicks	Gastropoda	Pr	3%	3.00%	1	0	2	FofO	gular pouch content	56	Ariekammen slopes	Spitsbergen	2003	07 to 08	2006	Journal of Ornithology	Wojczulanis et al.	Differences in food delivered to chicks by males and females of little auks (Alle alle) on South Spitsbergen	10.1007/s10336-006-0077-1	the study on sex difference in food delivery for chicks
59	Little auk	Little auk Alle alle	Chicks	Polychaeta	Pr	0-3%	0-3%	1	0	2	FofO	gular pouch content	56	Ariekammen slopes	Spitsbergen	2003	07 to 08	2006	Journal of Ornithology	Wojczulanis et al.	Differences in food delivered to chicks by males and females of little auks (Alle alle) on South Spitsbergen	10.1007/s10336-006-0077-1	the study on sex difference in food delivery for chicks
62	Little auk	Little auk Alle alle	Chicks?	Copepods	Pr	69%	69.00%	8	0	1	relative biomass	gular pouch content	47	colony on Alfredfjellet	Bear island	1994	7	1999	Polar Biology	Weslawsky et al.	Summer feeding strategy of the little auk (Alle alle) from Bjornoya, Barents Sea
62	Little auk	Little auk Alle alle	Chicks?	Decapod larvae	Pr	22%	22.00%	4	0	1	relative biomass	gular pouch content	47	colony on Alfredfjellet	Bear island	1994	7	1999	Polar Biology	Weslawsky et al.	Summer feeding strategy of the little auk (Alle alle) from Bjornoya, Barents Sea
62	Little auk	Little auk Alle alle	Chicks?	Amphipods	Pr	5%	5.00%	2	0	1	relative biomass	gular pouch content	47	colony on Alfredfjellet	Bear island	1994	7	1999	Polar Biology	Weslawsky et al.	Summer feeding strategy of the little auk (Alle alle) from Bjornoya, Barents Sea
63	Little auk	Little auk Alle alle	Chicks	Copepods	Pr	87%	87.00%	8	0	1	relative biomass	gular pouch content	60	Gulliksenfjellet	Spitsbergen	2001	7	2003	Marine Ecology Progress Series	Karnovsky et al.	Foraging behavior of little auks in a heterogeneous environment
63	Little auk	Little auk Alle alle	Chicks	Decapods	Pr	6%	6.00%	2	0	1	relative biomass	gular pouch content	60	Gulliksenfjellet	Spitsbergen	2001	7	2003	Marine Ecology Progress Series	Karnovsky et al.	Foraging behavior of little auks in a heterogeneous environment
63	Little auk	Little auk Alle alle	Chicks	Euphausiids	Pr	2%	2.00%	1	0	1	relative biomass	gular pouch content	60	Gulliksenfjellet	Spitsbergen	2001	7	2003	Marine Ecology Progress Series	Karnovsky et al.	Foraging behavior of little auks in a heterogeneous environment
63	Little auk	Little auk Alle alle	Chicks	Fish	Pr	<1%	<1%	1	0	1	relative biomass	gular pouch content	60	Gulliksenfjellet	Spitsbergen	2001	7	2003	Marine Ecology Progress Series	Karnovsky et al.	Foraging behavior of little auks in a heterogeneous environment
63	Little auk	Little auk Alle alle	Chicks	Amphipods	Pr	<1%	<1%	1	0	1	relative biomass	gular pouch content	60	Gulliksenfjellet	Spitsbergen	2001	7	2003	Marine Ecology Progress Series	Karnovsky et al.	Foraging behavior of little auks in a heterogeneous environment
63	Little auk	Little auk Alle alle	Chicks	Other	Pr	5%	5.00%	2	0	1	relative biomass	gular pouch content	60	Gulliksenfjellet	Spitsbergen	2001	7	2003	Marine Ecology Progress Series	Karnovsky et al.	Foraging behavior of little auks in a heterogeneous environment
64	Little auk	Little auk Alle alle	Chicks?	Copepods	Pr	78%	78.00%	8	0	2	relative biomass	gular pouch content	24	Bjï¿½ï¿½rn	Spitsbergen	2005	06 to 07	2007	Polar Research	Steen et al.	Little auks ( Alle alle ) breeding in a High Arctic fjord system: bimodal foraging strategies as a response to poor food quality?	10.1111/j.1751-8369.2007.00022.x
64	Little auk	Little auk Alle alle	Chicks?	Amphipods	Pr	17%	17.00%	2	0	2	relative biomass	gular pouch content	24	Bjï¿½ï¿½rn	Spitsbergen	2005	06 to 07	2007	Polar Research	Steen et al.	Little auks ( Alle alle ) breeding in a High Arctic fjord system: bimodal foraging strategies as a response to poor food quality?	10.1111/j.1751-8369.2007.00022.x
64	Little auk	Little auk Alle alle	Chicks?	Euphausiids	Pr	4%	4.00%	1	0	2	relative biomass	gular pouch content	24	Bjï¿½ï¿½rn	Spitsbergen	2005	06 to 07	2007	Polar Research	Steen et al.	Little auks ( Alle alle ) breeding in a High Arctic fjord system: bimodal foraging strategies as a response to poor food quality?	10.1111/j.1751-8369.2007.00022.x
64	Little auk	Little auk Alle alle	Chicks?	Decapods	Pr	<1%	<1%	1	0	2	relative biomass	gular pouch content	24	Bjï¿½ï¿½rn	Spitsbergen	2005	06 to 07	2007	Polar Research	Steen et al.	Little auks ( Alle alle ) breeding in a High Arctic fjord system: bimodal foraging strategies as a response to poor food quality?	10.1111/j.1751-8369.2007.00022.x
65	Little auk	Little auk Alle alle	Chicks	Copepoda	Pr	92-96%	92-96%	8	0	2	relative abundance	gular pouch content	132	Hornsund	Spitsbergen	2003 to 2004	07 to 08	2007	Waterbirds	Jakubas et al.	Response of Dovekie to Changes in Food Availability	10.1675/1524-4695(2007)030[0421:RODTCI]2.0.CO;2
65	Little auk	Little auk Alle alle	Chicks	Amphipoda	Pr	1-3%	1-3%	1	0	2	relative abundance	gular pouch content	132	Hornsund	Spitsbergen	2003 to 2004	07 to 08	2007	Waterbirds	Jakubas et al.	Response of Dovekie to Changes in Food Availability	10.1675/1524-4695(2007)030[0421:RODTCI]2.0.CO;2
65	Little auk	Little auk Alle alle	Chicks	Decapoda	Pr	2-5%	2-5%	1	0	2	relative abundance	gular pouch content	132	Hornsund	Spitsbergen	2003 to 2004	07 to 08	2007	Waterbirds	Jakubas et al.	Response of Dovekie to Changes in Food Availability	10.1675/1524-4695(2007)030[0421:RODTCI]2.0.CO;2
65	Little auk	Little auk Alle alle	Chicks	Euphausiacea	Pr	ca.1%	ca.1%	1	0	2	relative abundance	gular pouch content	132	Hornsund	Spitsbergen	2003 to 2004	07 to 08	2007	Waterbirds	Jakubas et al.	Response of Dovekie to Changes in Food Availability	10.1675/1524-4695(2007)030[0421:RODTCI]2.0.CO;2
65	Little auk	Little auk Alle alle	Chicks	Other	Pr	<1%	<1%	1	0	2	relative abundance	gular pouch content	132	Hornsund	Spitsbergen	2003 to 2004	07 to 08	2007	Waterbirds	Jakubas et al.	Response of Dovekie to Changes in Food Availability	10.1675/1524-4695(2007)030[0421:RODTCI]2.0.CO;2
66	Little auk	Little auk Alle alle	Chicks	Copepods	Pr	ca.85%	ca.85%	8	0	2	relative abundance	gular pouch content	343	Hornsund and Magdalenefjorden	Spitsbergen	2007 to 2009	07 to 08?	2015	Polar Biology	Boehnke et al.	Supplementary diet components of little auk chicks in two contrasting regions on the West Spitsbergen coast	10.1007/s00300-014-1568-9
66	Little auk	Little auk Alle alle	Chicks	Other	Pr	ca.15%	ca.15%	2	0	2	relative abundance	gular pouch content	343	Hornsund and Magdalenefjorden	Spitsbergen	2007 to 2009	07 to 08?	2015	Polar Biology	Boehnke et al.	Supplementary diet components of little auk chicks in two contrasting regions on the West Spitsbergen coast	10.1007/s00300-014-1568-9
67	Little auk	Little auk Alle alle	Chicks	Copepods	Pr	84%	84.00%	8	0	2	relative energy content	gular pouch content	137	Hornsund and Magdalenefjorden	Spitsbergen	2010	07 to 08	2016	Polar Biology	Jakubas et al.	Intra-seasonal variation in zooplankton availability, chick diet and breeding performance of a high Arctic planktivorous seabird	10.1007/s00300-015-1880-z
67	Little auk	Little auk Alle alle	Chicks	Amphipods	Pr	10%	10.00%	2	0	2	relative energy content	gular pouch content	137	Hornsund and Magdalenefjorden	Spitsbergen	2010	07 to 08	2016	Polar Biology	Jakubas et al.	Intra-seasonal variation in zooplankton availability, chick diet and breeding performance of a high Arctic planktivorous seabird	10.1007/s00300-015-1880-z
67	Little auk	Little auk Alle alle	Chicks	Euphausiids	Pr	1%	1.00%	1	0	2	relative energy content	gular pouch content	137	Hornsund and Magdalenefjorden	Spitsbergen	2010	07 to 08	2016	Polar Biology	Jakubas et al.	Intra-seasonal variation in zooplankton availability, chick diet and breeding performance of a high Arctic planktivorous seabird	10.1007/s00300-015-1880-z
67	Little auk	Little auk Alle alle	Chicks	Other	Pr	5%	5.00%	2	0	2	relative energy content	gular pouch content	137	Hornsund and Magdalenefjorden	Spitsbergen	2010	07 to 08	2016	Polar Biology	Jakubas et al.	Intra-seasonal variation in zooplankton availability, chick diet and breeding performance of a high Arctic planktivorous seabird	10.1007/s00300-015-1880-z
68	Little auk	Little auk Alle alle	Chicks	Copepods	Pr	82%	82.00%	8	0	2	relative abundance averaged across clusters and years	gular pouch content?	105	Hornsund	Spitsbergen	2015 to 2019	07 to 08	2022	Science of Total Environment	Jakubas et al.	Gone with the windï¿½ï¿½ï¿½Wind speed affects prey accessibility for a High Arctic zooplanktivorous seabird, the little auk A	10.1016/j.scitotenv.2022.158533
68	Little auk	Little auk Alle alle	Chicks	Amphipods	Pr	14%	14.00%	2	0	2	relative abundance averaged across clusters and years	gular pouch content?	105	Hornsund	Spitsbergen	2015 to 2019	07 to 08	2022	Science of Total Environment	Jakubas et al.	Gone with the windï¿½ï¿½ï¿½Wind speed affects prey accessibility for a High Arctic zooplanktivorous seabird, the little auk A	10.1016/j.scitotenv.2022.158533
68	Little auk	Little auk Alle alle	Chicks	Other	Pr	4%	4.00%	1	0	2	relative abundance averaged across clusters and years	gular pouch content?	105	Hornsund	Spitsbergen	2015 to 2019	07 to 08	2022	Science of Total Environment	Jakubas et al.	Gone with the windï¿½ï¿½ï¿½Wind speed affects prey accessibility for a High Arctic zooplanktivorous seabird, the little auk A	10.1016/j.scitotenv.2022.158533
71.6.1	Little auk	Little auk Alle alle	Adults	Nereids	Pr	0%	0.00%	0	0	3	wet weight	stomach, oesophagus and gular pouch content	127	coastal	Svalbard and Barents Sea	1982, 1984 to 1987	summer	1993	Polar Research	Mehlum and Gabrielsen	The diet of high-arctic seabirds in coastal and ice-covered, pelagic areas near the Svalbard archipelago		the data is approximation from the figures
71.6.1	Little auk	Little auk Alle alle	Adults	Gastropods	Pr	0%	0.00%	0	0	3	wet weight	stomach, oesophagus and gular pouch content	127	coastal	Svalbard and Barents Sea	1982, 1984 to 1987	summer	1993	Polar Research	Mehlum and Gabrielsen	The diet of high-arctic seabirds in coastal and ice-covered, pelagic areas near the Svalbard archipelago		the data is approximation from the figures
71.6.1	Little auk	Little auk Alle alle	Adults	Cephalopods	Pr	0%	0.00%	0	0	3	wet weight	stomach, oesophagus and gular pouch content	127	coastal	Svalbard and Barents Sea	1982, 1984 to 1987	summer	1993	Polar Research	Mehlum and Gabrielsen	The diet of high-arctic seabirds in coastal and ice-covered, pelagic areas near the Svalbard archipelago		the data is approximation from the figures
71.6.1	Little auk	Little auk Alle alle	Adults	Crustaceans	Pr	100%	100.00%	8	0	3	wet weight	stomach, oesophagus and gular pouch content	127	coastal	Svalbard and Barents Sea	1982, 1984 to 1987	summer	1993	Polar Research	Mehlum and Gabrielsen	The diet of high-arctic seabirds in coastal and ice-covered, pelagic areas near the Svalbard archipelago		the data is approximation from the figures
71.6.1	Little auk	Little auk Alle alle	Adults	Fish	Pr	0%	0.00%	0	0	3	wet weight	stomach, oesophagus and gular pouch content	127	coastal	Svalbard and Barents Sea	1982, 1984 to 1987	summer	1993	Polar Research	Mehlum and Gabrielsen	The diet of high-arctic seabirds in coastal and ice-covered, pelagic areas near the Svalbard archipelago		the data is approximation from the figures
71.6.2	Little auk	Little auk Alle alle	Adults	Nereids	Pr	0%	0.00%	0	0	3	wet weight	stomach, oesophagus and gular pouch content	21	pelagic	Svalbard and Barents Sea	1982, 1984 to 1987	summer	1993	Polar Research	Mehlum and Gabrielsen	The diet of high-arctic seabirds in coastal and ice-covered, pelagic areas near the Svalbard archipelago		the data is approximation from the figures
71.6.2	Little auk	Little auk Alle alle	Adults	Gastropods	Pr	0%	0.00%	0	0	3	wet weight	stomach, oesophagus and gular pouch content	21	pelagic	Svalbard and Barents Sea	1982, 1984 to 1987	summer	1993	Polar Research	Mehlum and Gabrielsen	The diet of high-arctic seabirds in coastal and ice-covered, pelagic areas near the Svalbard archipelago		the data is approximation from the figures
71.6.2	Little auk	Little auk Alle alle	Adults	Cephalopods	Pr	0%	0.00%	0	0	3	wet weight	stomach, oesophagus and gular pouch content	21	pelagic	Svalbard and Barents Sea	1982, 1984 to 1987	summer	1993	Polar Research	Mehlum and Gabrielsen	The diet of high-arctic seabirds in coastal and ice-covered, pelagic areas near the Svalbard archipelago		the data is approximation from the figures
71.6.2	Little auk	Little auk Alle alle	Adults	Crustaceans	Pr	100%	100.00%	8	0	3	wet weight	stomach, oesophagus and gular pouch content	21	pelagic	Svalbard and Barents Sea	1982, 1984 to 1987	summer	1993	Polar Research	Mehlum and Gabrielsen	The diet of high-arctic seabirds in coastal and ice-covered, pelagic areas near the Svalbard archipelago		the data is approximation from the figures
71.6.2	Little auk	Little auk Alle alle	Adults	Fish	Pr	0%	0.00%	0	0	3	wet weight	stomach, oesophagus and gular pouch content	21	pelagic	Svalbard and Barents Sea	1982, 1984 to 1987	summer	1993	Polar Research	Mehlum and Gabrielsen	The diet of high-arctic seabirds in coastal and ice-covered, pelagic areas near the Svalbard archipelago		the data is approximation from the figures
72.2	Little auk	Little auk Alle alle	Adults	Crustacea	Pr	100%	100.00%	8	0	4	relative importance	Stomac and oesophagus content	71		Western Barents Sea and Northern Svalbard	1985, 1986	04 to 08	1992	Polar Biology	Lonne and Gabrielsen	Summer diet of seabirds feeding in sea-ice-covered waters near Svalbard		FYI and MYI groups were averaged
73.3	Little auk	Little auk Alle alle	Adults	Striped seasnail	Pr	the most important prey	the most important prey	NA	0	1	retrieved from the scheme	stomach content	11	Hornsund	Spitsbergen	1984	09 to 10	1989	Polar Record	Lydersen et al.	Stomach contents of autumn-feeding marine vertebrates from Hornsund, Svalbard		The data is approximation from the conceptual scheme
73.3	Little auk	Little auk Alle alle	Adults	Polar cod	Pr	the most important prey	the most important prey	NA	0	1	retrieved from the scheme	stomach content	11	Hornsund	Spitsbergen	1984	09 to 10	1989	Polar Record	Lydersen et al.	Stomach contents of autumn-feeding marine vertebrates from Hornsund, Svalbard		The data is approximation from the conceptual scheme
73.3	Little auk	Little auk Alle alle	Adults	Parathemisto libellula	Pr	the most important prey	the most important prey	NA	0	1	retrieved from the scheme	stomach content	11	Hornsund	Spitsbergen	1984	09 to 10	1989	Polar Record	Lydersen et al.	Stomach contents of autumn-feeding marine vertebrates from Hornsund, Svalbard		The data is approximation from the conceptual scheme
61	Megaspillidae	Megaspillidae	Imago	Prostarte and forbs	Po	<1%			0	4	% of flower visits	visual observations	685	Adventdalen	Spitsbergen	2015	06 to 09	2022	Arctic Science	Gillespie and Cooper	The seasonal dynamics of a High Arctic plantï¿½ï¿½ï¿½visitor network: temporal observations and responses to delayed s	10.1139/as-2020-0056
61	Muscidae	Muscidae	Imago	Prostarte and forbs	Po	9%			0	4	% of flower visits	visual observations	685	Adventdalen	Spitsbergen	2015	06 to 09	2022	Arctic Science	Gillespie and Cooper	The seasonal dynamics of a High Arctic plantï¿½ï¿½ï¿½visitor network: temporal observations and responses to delayed s	10.1139/as-2020-0056
30.1	Northern fulmar	Northern fulmar Fulmarus glacialis	Adult	Fish	Pr	30%	30.00%	4	NA	NA	mass contribution	review	NA	Barents sea		based on 2000 review	NA	2002	ICES Journal of Marine Science	Barrett et al.	Food consumption by seabirds in Norwegian waters	10.1006/jmsc.2001.1145
30.1	Northern fulmar	Northern fulmar Fulmarus glacialis	Adult	Invertebrates	Pr	70%	70.00%	8	NA	NA	mass contribution	review	NA	Barents sea		based on 2000 review	NA	2002	ICES Journal of Marine Science	Barrett et al.	Food consumption by seabirds in Norwegian waters	10.1006/jmsc.2001.1145
56	Northern fulmar	Northern fulmar Fulmarus glacialis	breeding period	Fish (mostly capelin)	Pr	>99%	>99%	8	0	1	reconstructed mass	regirgitated pellet content	58		Bear island	1999	7	2001	ICES Journal of Marine Science	Cherel et al.	Capelin (Mallotus villosus) as an important food source for northern fulmars (Fulmarus glacialis) breeding at Bjï¿½ï¿½rnï¿½ï¿½ya (Bear Island), B	10.1006/jmsc.2000.1017
56	Northern fulmar	Northern fulmar Fulmarus glacialis	breeding period	Crustaceans	Pr	<1%	<1%	1	0	1	reconstructed mass	regirgitated pellet content	58		Bear island	1999	7	2001	ICES Journal of Marine Science	Cherel et al.	Capelin (Mallotus villosus) as an important food source for northern fulmars (Fulmarus glacialis) breeding at Bjï¿½ï¿½rnï¿½ï¿½ya (Bear Island), B	10.1006/jmsc.2000.1017
56	Northern fulmar	Northern fulmar Fulmarus glacialis	breeding period	Polychaetes	Pr	<1%	<1%	1	0	1	reconstructed mass	regirgitated pellet content	58		Bear island	1999	7	2001	ICES Journal of Marine Science	Cherel et al.	Capelin (Mallotus villosus) as an important food source for northern fulmars (Fulmarus glacialis) breeding at Bjï¿½ï¿½rnï¿½ï¿½ya (Bear Island), B	10.1006/jmsc.2000.1017
56	Northern fulmar	Northern fulmar Fulmarus glacialis	breeding period	Cephalopods	Pr	<1%	<1%	1	0	1	reconstructed mass	regirgitated pellet content	58		Bear island	1999	7	2001	ICES Journal of Marine Science	Cherel et al.	Capelin (Mallotus villosus) as an important food source for northern fulmars (Fulmarus glacialis) breeding at Bjï¿½ï¿½rnï¿½ï¿½ya (Bear Island), B	10.1006/jmsc.2000.1017
57	Northern fulmar	Northern fulmar Fulmarus glacialis	Fledglings	Plastic	Pr	100%		NA	0	1	FofO	GIT content	15	Kongsfjorden		2021	9	2024	Marine Pollution Bulletin	Collard et al.	Life starts with plastic: High occurrence of plastic pieces in fledglings of northern fulmars	10.1016/j.marpolbul.2024.116365	median of 35 plastic particles per bird, pollution control study
58	Northern fulmar	Northern fulmar Fulmarus glacialis	Adults and subadults	Plastic	Pr	88%		NA	0	1	FofO	stomach content	40	Isfjorden		2013	9	2015	Polar Biology	Trevail et al.	Elevated levels of ingested plastic in a high Arctic seabird, the northern fulmar (Fulmarus glacialis)	10.1007/s00300-015-1657-4	average of 15.3 pieces of plastic per individual, pollution control study
70.1	Northern fulmar	Fulmar Fulmarus glacialis	Adults	Cod/Polar Cod	Pr	68%	68.00%	8	1	0	FofO	stomach content	30	Central Bank	Barents Sea	1987	3	1990	Polar Biology	Erikstad	Winter Diets of Four Seabird Species in the Barents Sea After a Crash in the Capelin Stock
70.1	Northern fulmar	Fulmar Fulmarus glacialis	Adults	Redfish	Pr	22%	22.00%	4	1	0	FofO	stomach content	30	Central Bank	Barents Sea	1987	3	1990	Polar Biology	Erikstad	Winter Diets of Four Seabird Species in the Barents Sea After a Crash in the Capelin Stock
70.1	Northern fulmar	Fulmar Fulmarus glacialis	Adults	Squid	Pr	11%	11.00%	2	1	0	FofO	stomach content	30	Central Bank	Barents Sea	1987	3	1990	Polar Biology	Erikstad	Winter Diets of Four Seabird Species in the Barents Sea After a Crash in the Capelin Stock
71.1.1	Northern fulmar	Northern fulmar Fulmarus glacialis	Adults	Nereids	Pr	0%	0.00%	0	1	1	numerical abundance	stomach, oesophagus and gular pouch content	28	coastal	Svalbard and Barents Sea	1982, 1984 to 1987	spring	1993	Polar Research	Mehlum and Gabrielsen	The diet of high-arctic seabirds in coastal and ice-covered, pelagic areas near the Svalbard archipelago		the data is approximation from the figures
71.1.1	Northern fulmar	Northern fulmar Fulmarus glacialis	Adults	Gastropods	Pr	0%	0.00%	0	1	1	numerical abundance	stomach, oesophagus and gular pouch content	28	coastal	Svalbard and Barents Sea	1982, 1984 to 1987	spring	1993	Polar Research	Mehlum and Gabrielsen	The diet of high-arctic seabirds in coastal and ice-covered, pelagic areas near the Svalbard archipelago		the data is approximation from the figures
71.1.1	Northern fulmar	Northern fulmar Fulmarus glacialis	Adults	Cephalopods	Pr	60%	60.00%	4	1	1	numerical abundance	stomach, oesophagus and gular pouch content	28	coastal	Svalbard and Barents Sea	1982, 1984 to 1987	spring	1993	Polar Research	Mehlum and Gabrielsen	The diet of high-arctic seabirds in coastal and ice-covered, pelagic areas near the Svalbard archipelago		the data is approximation from the figures
71.1.1	Northern fulmar	Northern fulmar Fulmarus glacialis	Adults	Crustaceans	Pr	10%	10.00%	2	1	1	numerical abundance	stomach, oesophagus and gular pouch content	28	coastal	Svalbard and Barents Sea	1982, 1984 to 1987	spring	1993	Polar Research	Mehlum and Gabrielsen	The diet of high-arctic seabirds in coastal and ice-covered, pelagic areas near the Svalbard archipelago		the data is approximation from the figures
71.1.1	Northern fulmar	Northern fulmar Fulmarus glacialis	Adults	Fish	Pr	30%	30.00%	4	1	1	numerical abundance	stomach, oesophagus and gular pouch content	28	coastal	Svalbard and Barents Sea	1982, 1984 to 1987	spring	1993	Polar Research	Mehlum and Gabrielsen	The diet of high-arctic seabirds in coastal and ice-covered, pelagic areas near the Svalbard archipelago		the data is approximation from the figures
71.1.2	Northern fulmar	Northern fulmar Fulmarus glacialis	Adults	Nereids	Pr	50%	50.00%	4	0	3	numerical abundance	stomach, oesophagus and gular pouch content	22	pelagic	Svalbard and Barents Sea	1982, 1984 to 1987	summer	1993	Polar Research	Mehlum and Gabrielsen	The diet of high-arctic seabirds in coastal and ice-covered, pelagic areas near the Svalbard archipelago		the data is approximation from the figures
71.1.2	Northern fulmar	Northern fulmar Fulmarus glacialis	Adults	Gastropods	Pr	0%	0.00%	0	0	3	numerical abundance	stomach, oesophagus and gular pouch content	22	pelagic	Svalbard and Barents Sea	1982, 1984 to 1987	summer	1993	Polar Research	Mehlum and Gabrielsen	The diet of high-arctic seabirds in coastal and ice-covered, pelagic areas near the Svalbard archipelago		the data is approximation from the figures
71.1.2	Northern fulmar	Northern fulmar Fulmarus glacialis	Adults	Cephalopods	Pr	20%	20.00%	4	0	3	numerical abundance	stomach, oesophagus and gular pouch content	22	pelagic	Svalbard and Barents Sea	1982, 1984 to 1987	summer	1993	Polar Research	Mehlum and Gabrielsen	The diet of high-arctic seabirds in coastal and ice-covered, pelagic areas near the Svalbard archipelago		the data is approximation from the figures
71.1.2	Northern fulmar	Northern fulmar Fulmarus glacialis	Adults	Crustaceans	Pr	10%	10.00%	2	0	3	numerical abundance	stomach, oesophagus and gular pouch content	22	pelagic	Svalbard and Barents Sea	1982, 1984 to 1987	summer	1993	Polar Research	Mehlum and Gabrielsen	The diet of high-arctic seabirds in coastal and ice-covered, pelagic areas near the Svalbard archipelago		the data is approximation from the figures
71.1.2	Northern fulmar	Northern fulmar Fulmarus glacialis	Adults	Fish	Pr	20%	20.00%	4	0	3	numerical abundance	stomach, oesophagus and gular pouch content	22	pelagic	Svalbard and Barents Sea	1982, 1984 to 1987	summer	1993	Polar Research	Mehlum and Gabrielsen	The diet of high-arctic seabirds in coastal and ice-covered, pelagic areas near the Svalbard archipelago		the data is approximation from the figures
73.4	Northern fulmar	Northern fulmar Fulmarus glacialis	Adults	Gonatus fabrici	Pr	the most important prey	the most important prey	NA	0	1	retrieved from the scheme	stomach content	20	Hornsund	Spitsbergen	1984	09 to 10	1989	Polar Record	Lydersen et al.	Stomach contents of autumn-feeding marine vertebrates from Hornsund, Svalbard		The data is approximation from the conceptual scheme
73.4	Northern fulmar	Northern fulmar Fulmarus glacialis	Adults	Nereis irrorata	Pr	the most important prey	the most important prey	NA	0	1	retrieved from the scheme	stomach content	20	Hornsund	Spitsbergen	1984	09 to 10	1989	Polar Record	Lydersen et al.	Stomach contents of autumn-feeding marine vertebrates from Hornsund, Svalbard		The data is approximation from the conceptual scheme
30.2	Northern gannet	Northern gannet Marus bassanus	Adult	Fish (herring and capelin)	Pr	100%	100.00%	8	NA	NA	mass contribution	review	NA	Barents sea		based on 2000 review	NA	2002	ICES Journal of Marine Science	Barrett et al.	Food consumption by seabirds in Norwegian waters	10.1006/jmsc.2001.1145
10.2	Pink-footed goose	Pink-footed goose Anser brachyrhynchus	Adult	Graminoids	He	ca.20%	ca.20%	4	0	2	FofO	Visual analysis of faeces	NA	Sassendalen	Spitsbergen	2003	05 to 06	2005	Journal of Avian Biology	Fox and Bergersen	Lack of competition between barnacle geese Branta leucopsis and pink-footed geese Anser brachyrhynchus during the pre-breeding period in Svalbard	10.1111/j.0908-8857.2005.03540.x
10.2	Pink-footed goose	Pink-footed goose Anser brachyrhynchus	Adult	Forbs	He	ca.60%	ca.60%	4	0	2	FofO	Visual analysis of faeces	NA	Sassendalen	Spitsbergen	2003	05 to 06	2005	Journal of Avian Biology	Fox and Bergersen	Lack of competition between barnacle geese Branta leucopsis and pink-footed geese Anser brachyrhynchus during the pre-breeding period in Svalbard	10.1111/j.0908-8857.2005.03540.x
10.2	Pink-footed goose	Pink-footed goose Anser brachyrhynchus	Adult	Prostrate	He	ca.1%	ca.1%	1	0	2	FofO	Visual analysis of faeces	NA	Sassendalen	Spitsbergen	2003	05 to 06	2005	Journal of Avian Biology	Fox and Bergersen	Lack of competition between barnacle geese Branta leucopsis and pink-footed geese Anser brachyrhynchus during the pre-breeding period in Svalbard	10.1111/j.0908-8857.2005.03540.x
10.2	Pink-footed goose	Pink-footed goose Anser brachyrhynchus	Adult	Bryophyte	He	ca.20%	ca.20%	4	0	2	FofO	Visual analysis of faeces	NA	Sassendalen	Spitsbergen	2003	05 to 06	2005	Journal of Avian Biology	Fox and Bergersen	Lack of competition between barnacle geese Branta leucopsis and pink-footed geese Anser brachyrhynchus during the pre-breeding period in Svalbard	10.1111/j.0908-8857.2005.03540.x
24.2	Pink-footed goose	Pink-footed goose Anser brachyrhynchus	Adult	Forbs	He	45%	45.00%	4	0	3	FofO	Visual analysis of faeces	29	Sassendalen	Spitsbergen	2003	05 to 07	2007	Polar Biology	Fox et al.	Minimal intra-seasonal dietary overlap of barnacle and pink-footed geese on their breeding grounds in Svalbard	10.1007/s00300-006-0235-1	post hatch period
24.2	Pink-footed goose	Pink-footed goose Anser brachyrhynchus	Adult	Graminoids	He	50%	50.00%	4	0	3	FofO	Visual analysis of faeces	29	Sassendalen	Spitsbergen	2003	05 to 07	2007	Polar Biology	Fox et al.	Minimal intra-seasonal dietary overlap of barnacle and pink-footed geese on their breeding grounds in Svalbard	10.1007/s00300-006-0235-1	post hatch period
24.2	Pink-footed goose	Pink-footed goose Anser brachyrhynchus	Adult	Prostrate	He	<1%	<1%	1	0	3	FofO	Visual analysis of faeces	29	Sassendalen	Spitsbergen	2003	05 to 07	2007	Polar Biology	Fox et al.	Minimal intra-seasonal dietary overlap of barnacle and pink-footed geese on their breeding grounds in Svalbard	10.1007/s00300-006-0235-1	post hatch period
24.2	Pink-footed goose	Pink-footed goose Anser brachyrhynchus	Adult	Bryophyte	He	5%	5.00%	2	0	3	FofO	Visual analysis of faeces	29	Sassendalen	Spitsbergen	2003	05 to 07	2007	Polar Biology	Fox et al.	Minimal intra-seasonal dietary overlap of barnacle and pink-footed geese on their breeding grounds in Svalbard	10.1007/s00300-006-0235-1	post hatch period
18	Polar bear	Polar bear Ursus maritimus	NA	Ringed seal	Pr	62%	68.90%	8	1	0	FofO	DNA-based faecal analyses	119		Svalbard	2003 to 2010	mostly 03 to 04	2013	Polar Biology	Iversen et al.	The diet of polar bears (Ursus maritimus) from Svalbard, Norway, inferred from scat analysis	10.1007/s00300-012-1284-2
18	Polar bear	Polar bear Ursus maritimus	NA	Birds	Pr	16%	17.80%	2	1	0	FofO	DNA-based faecal analyses	119		Svalbard	2003 to 2010	mostly 03 to 04	2013	Polar Biology	Iversen et al.	The diet of polar bears (Ursus maritimus) from Svalbard, Norway, inferred from scat analysis	10.1007/s00300-012-1284-2
18	Polar bear	Polar bear Ursus maritimus	NA	Reindeer	Sc?	9%	10.00%	2	1	0	FofO	DNA-based faecal analyses	119		Svalbard	2003 to 2010	mostly 03 to 04	2013	Polar Biology	Iversen et al.	The diet of polar bears (Ursus maritimus) from Svalbard, Norway, inferred from scat analysis	10.1007/s00300-012-1284-2
18	Polar bear	Polar bear Ursus maritimus	NA	Eggs	Pr	3%	3.30%	1	1	0	FofO	DNA-based faecal analyses	119		Svalbard	2003 to 2010	mostly 03 to 04	2013	Polar Biology	Iversen et al.	The diet of polar bears (Ursus maritimus) from Svalbard, Norway, inferred from scat analysis	10.1007/s00300-012-1284-2
18	Polar bear	Polar bear Ursus maritimus	NA	Vegetation	?	33%	?		1	0	FofO	DNA-based faecal analyses	119		Svalbard	2003 to 2010	mostly 03 to 04	2013	Polar Biology	Iversen et al.	The diet of polar bears (Ursus maritimus) from Svalbard, Norway, inferred from scat analysis	10.1007/s00300-012-1284-2
19.1	Polar bear	Polar bear Ursus maritimus	Adult	Ringed seal	Pr	22	91.70%	8	5	1	Occurance of remains	Stomac content	35		Edgeoya	1961 to 1967	10 to 05	1970	Norsk Polarinstitutt Skrifter	Lono	The polar bear (Ursus maritimus Phipps) in the Svalbard area
19.1	Polar bear	Polar bear Ursus maritimus	Adult	Bearded seal	Pr	1	4.20%	1	5	1	Occurance of remains	Stomac content	35		Edgeoya	1961 to 1967	10 to 05	1970	Norsk Polarinstitutt Skrifter	Lono	The polar bear (Ursus maritimus Phipps) in the Svalbard area
19.1	Polar bear	Polar bear Ursus maritimus	Adult	Birds	Pr	1	4.20%	1	5	1	Occurance of remains	Stomac content	35		Edgeoya	1961 to 1967	10 to 05	1970	Norsk Polarinstitutt Skrifter	Lono	The polar bear (Ursus maritimus Phipps) in the Svalbard area
19.1	Polar bear	Polar bear Ursus maritimus	Adult	Seaweed	?	12	?		5	1	Occurance of remains	Stomac content	35		Edgeoya	1961 to 1967	10 to 05	1970	Norsk Polarinstitutt Skrifter	Lono	The polar bear (Ursus maritimus Phipps) in the Svalbard area
19.1	Polar bear	Polar bear Ursus maritimus	Adult	Moss and grass	?	1	?		5	1	Occurance of remains	Stomac content	35		Edgeoya	1961 to 1967	10 to 05	1970	Norsk Polarinstitutt Skrifter	Lono	The polar bear (Ursus maritimus Phipps) in the Svalbard area
19.2	Polar bear	Polar bear Ursus maritimus	Adult	Ringed seal	Pr	30	63.80%	4	0	4	Occurance of remains	Stomac content	35		Edgeoya	1961 to 1967	06 to 09	1970	Norsk Polarinstitutt Skrifter	Lono	The polar bear (Ursus maritimus Phipps) in the Svalbard area
19.2	Polar bear	Polar bear Ursus maritimus	Adult	Bearded seal	Pr	9	19.10%	2	0	4	Occurance of remains	Stomac content	35		Edgeoya	1961 to 1967	06 to 09	1970	Norsk Polarinstitutt Skrifter	Lono	The polar bear (Ursus maritimus Phipps) in the Svalbard area
19.2	Polar bear	Polar bear Ursus maritimus	Adult	Harp seal	Pr	6	12.80%	2	0	4	Occurance of remains	Stomac content	35		Edgeoya	1961 to 1967	06 to 09	1970	Norsk Polarinstitutt Skrifter	Lono	The polar bear (Ursus maritimus Phipps) in the Svalbard area
19.2	Polar bear	Polar bear Ursus maritimus	Adult	Birds	Pr	2	4.30%	1	0	4	Occurance of remains	Stomac content	35		Edgeoya	1961 to 1967	06 to 09	1970	Norsk Polarinstitutt Skrifter	Lono	The polar bear (Ursus maritimus Phipps) in the Svalbard area
19.2	Polar bear	Polar bear Ursus maritimus	Adult	Seaweed	?	5	?		0	4	Occurance of remains	Stomac content	35		Edgeoya	1961 to 1967	06 to 09	1970	Norsk Polarinstitutt Skrifter	Lono	The polar bear (Ursus maritimus Phipps) in the Svalbard area
19.2	Polar bear	Polar bear Ursus maritimus	Adult	Moss and grass	?	3	?		0	4	Occurance of remains	Stomac content	35		Edgeoya	1961 to 1967	06 to 09	1970	Norsk Polarinstitutt Skrifter	Lono	The polar bear (Ursus maritimus Phipps) in the Svalbard area
25	Polar bear	Polar bear Ursus maritimus	Adult	Glaucous gull	Pr	1			0	1	number of observations	Observation	1	Hornsund	Spitsbergen	2005	7	2006	Arctic	Stempniewicz	Polar Bear Predatory Behaviour toward Molting Barnacle Geese and Nesting Glaucous Gulls on Spitsbergen		case study
26	Polar bear	Polar bear Ursus maritimus	Adult	Glaucous gull	Pr	high			0	3	risk of depredation	Observation	NA	west coast of Spitsbergen	Spitsbergen	2009 to 2014	06 to 08?	2015	Frontiers in Ecology and Evolution	Prop et al.	Climate change and the increasing impact of polar bears on bird populations	10.3389/fevo.2015.00033	documented frequent interactions
26	Polar bear	Polar bear Ursus maritimus	Adult	Barnacle goose	Pr	high			0	3	risk of depredation	Observation	NA	west coast of Spitsbergen	Spitsbergen	2009 to 2014	06 to 08?	2015	Frontiers in Ecology and Evolution	Prop et al.	Climate change and the increasing impact of polar bears on bird populations	10.3389/fevo.2015.00033	documented frequent interactions
26	Polar bear	Polar bear Ursus maritimus	Adult	Pink-footed goose	Pr	low			0	3	risk of depredation	Observation	NA	west coast of Spitsbergen	Spitsbergen	2009 to 2014	06 to 08?	2015	Frontiers in Ecology and Evolution	Prop et al.	Climate change and the increasing impact of polar bears on bird populations	10.3389/fevo.2015.00033	documented frequent interactions
26	Polar bear	Polar bear Ursus maritimus	Adult	Common eider	Pr	high			0	3	risk of depredation	Observation	NA	west coast of Spitsbergen	Spitsbergen	2009 to 2014	06 to 08?	2015	Frontiers in Ecology and Evolution	Prop et al.	Climate change and the increasing impact of polar bears on bird populations	10.3389/fevo.2015.00033	documented frequent interactions
27	Polar bear	Polar bear Ursus maritimus	Adult	Svalbard reindeer	Pr	1			0	1	number of observations	Observation	1	Skansbukta	Spitsbergen	2018	9	2018	Czech Polar Reports	Kavan	Observation of polar bear (Ursus maritimus) feeding on Svalbard reindeer (Rangifer tarandus platyrhyncus) ï¿½ï¿½ï¿½ exceptional behaviour or upcomin	10.5817/CPR2018-2-20	case study
32	Polar bear	Polar bear Ursus maritimus	Adult	Pink-footed goose	Pr	31			0	3	number of observations	direct and indirect observation	NA	Nordenskiï¿½ï¿½ldk	Spitsbergen	2010 to 2012	05 to 07	2013	Ornis Norvegica	Prop et al.	Patterns of predation of Pink-footed Goose nests by polar bear		Opportunistic observations
33	Polar bear	Polar bear Ursus maritimus	Adult	Svalbard reindeer	Pr	7			NA	NA	number of observations	review	13		Svalbard	1983 to 1999	NA	2000	Polar Biology	Derocher et al.	Predation of Svalbard reindeer by polar bears		Review on polar bear - reindeer interactions in Svalbard
33	Polar bear	Polar bear Ursus maritimus	Adult	Svalbard reindeer	Sc	6			NA	NA	number of observations	review	13		Svalbard	1983 to 1999	NA	2000	Polar Biology	Derocher et al.	Predation of Svalbard reindeer by polar bears		Review on polar bear - reindeer interactions in Svalbard
34	Polar bear	Polar bear Ursus maritimus	Adult	Ringed seal	Pr	75%	75.00%	8	1	5	numerical kill composition	Opportunistic observations	114	Barents sea and Svalbard	Svalbard	1984 to 2001	03 to 10	2002	Polar Biology	Derocher et al.	Diet composition of polar bears in Svalbard and the western Barents Sea	10.1007/s00300-002-0364-0	the most data is from 1995 to 2001
34	Polar bear	Polar bear Ursus maritimus	Adult	Bearded seal	Pr	16%	16.00%	2	1	5	numerical kill composition	Opportunistic observations	114	Barents sea and Svalbard	Svalbard	1984 to 2001	03 to 10	2002	Polar Biology	Derocher et al.	Diet composition of polar bears in Svalbard and the western Barents Sea	10.1007/s00300-002-0364-0	the most data is from 1995 to 2001
34	Polar bear	Polar bear Ursus maritimus	Adult	Harp seal	Pr	9%	9.00%	2	1	5	numerical kill composition	Opportunistic observations	114	Barents sea and Svalbard	Svalbard	1984 to 2001	03 to 10	2002	Polar Biology	Derocher et al.	Diet composition of polar bears in Svalbard and the western Barents Sea	10.1007/s00300-002-0364-0	the most data is from 1995 to 2001
35.1	Polar bear	Polar bear Ursus maritimus	Adult	Svalbard reindeer	Pr	1			0	1	observation frequency	direct observation	1	Hornsund	Spitsbergen	2020	8	2021	Polar Biology	Stempniewicz et al.	Yes, they can: polar bears Ursus maritimus successfully hunt Svalbard reindeer Rangifer tarandus platyrhynchus	10.1007/s00300-021-02954-w	the first detailed observation of a successful hunt
36	Polar bear	Polar bear Ursus maritimus	Adult	Arctic tern chicks	Pr	2			0	1	observation frequency	direct observation	2	Hornsund	Spitsbergen	2009	8	2013	Polar Record	Stempniewicz et al.	Unusual hunting and feeding behaviour of polar bears on Spitsbergen	10.1017/S0032247413000053	case study
36	Polar bear	Polar bear Ursus maritimus	Adult	Black guillemot	Pr	1			0	1	observation frequency	direct observation	1	Magdalenefjorden	Spitsbergen	2011	8	2013	Polar Record	Stempniewicz et al.	Unusual hunting and feeding behaviour of polar bears on Spitsbergen	10.1017/S0032247413000053	case study
37	Polar bear	Polar bear Ursus maritimus	Adult	polar scurvy grass	He?	100%			0	2	FofO	Visual analysis of faeces	17	Gnï¿½ï¿½l	Spitsbergen	2005, 2006, 2009, 2014, 2015	07 to 08	2017	Polar Research	Stempniewicz	Polar bears observed climbing steep slopes to graze on scurvy grass in Svalbard	10.1080/17518369.2017.1326453	case study
38	Polar bear	Polar bear Ursus maritimus	Adult	White-beaked dolphins	Sc	4			1	4	number of observations	direct observation	NA	Raudfjorden	Spitsbergen	2014	06 to 11?	2015	Polar Research	Aars et al.	White-beaked dolphins trapped in the ice and eaten by polar bears	10.3402/polar.v34.26612	case study
75.1	Polar bear	Polar bear Ursus maritimus	Adults	light-bellied brent goose	Pr	NA			0	1	observation	nest surveys	NA		Tusenï¿½ï¿	2018	8	2019	Polar Research	Madsen et al.	A gloomy future for light-bellied brent geese in Tusenï¿½ï¿½yane, Svalbard, under a changing predator r	http://dx.doi.org/10.33265/polar.v38.3393	case study
69	Purple sandpiper	Purple sandpiper Calidris maritima	Adults	Amphipods	Pr	708 x 7.4					Feeding time x food gain ratio	observation	NA	Thiis Bay at Ny Alesund	Spitsbergen	1999?	8	1999	Polar Biology	Leinaas and Ambrose Jr.	Decision between small and large prey: reduced energy acquisition by pre-migratory purple sandpipers, Calidris maritima, on Svalbard
69	Purple sandpiper	Purple sandpiper Calidris maritima	Adults	Collembola	Pr	720 x 1.0					Feeding time x food gain ratio	observation	NA	Thiis Bay at Ny Alesund	Spitsbergen	1999?	8	1999	Polar Biology	Leinaas and Ambrose Jr.	Decision between small and large prey: reduced energy acquisition by pre-migratory purple sandpipers, Calidris maritima, on Svalbard
30.14	Razorbill	Razorbill Alca torda	Adult	Capeline, sandeels and herring	Pr	100%	100.00%	8	NA	NA	mass contribution	review	NA	Barents sea		based on 2000 review	NA	2002	ICES Journal of Marine Science	Barrett et al.	Food consumption by seabirds in Norwegian waters	10.1006/jmsc.2001.1145
9	Ringed seal	Ringed seal Pusa hispida	Adult	Gadidae	Pr	69%	69.00%	8	0	5	Relative biomass	GIT content	99	Isfjorden	Spitsbergen coast	2014 to 2017	04 to 10	2020	Polar Biology	Bengtsson et al.	Ringed seal (Pusa hispida) diet onï¿½ï¿½ï¿½ï¿½ï¿½ï¿½ï¿½ï¿½ï¿½ï¿½ï¿½ï¿½ï¿½ï¿½ï¿½ï¿½ï¿½ï¿½theï¿½ï¿½ï¿½ï¿½ï¿½ï¿½ï¿½ï¿½ï¿	10.1007/s00300-020-02684-5	mostly Polar cod
9	Ringed seal	Ringed seal Pusa hispida	Adult	Stichaeidae	Pr	23%	23.00%	4	0	5	Relative biomass	GIT content	99	Isfjorden	Spitsbergen coast	2014 to 2017	04 to 10	2020	Polar Biology	Bengtsson et al.	Ringed seal (Pusa hispida) diet onï¿½ï¿½ï¿½ï¿½ï¿½ï¿½ï¿½ï¿½ï¿½ï¿½ï¿½ï¿½ï¿½ï¿½ï¿½ï¿½ï¿½ï¿½theï¿½ï¿½ï¿½ï¿½ï¿½ï¿½ï¿½ï¿½ï¿	10.1007/s00300-020-02684-5
9	Ringed seal	Ringed seal Pusa hispida	Adult	Crustacea	Pr	3%	3.00%	1	0	5	Relative biomass	GIT content	99	Isfjorden	Spitsbergen coast	2014 to 2017	04 to 10	2020	Polar Biology	Bengtsson et al.	Ringed seal (Pusa hispida) diet onï¿½ï¿½ï¿½ï¿½ï¿½ï¿½ï¿½ï¿½ï¿½ï¿½ï¿½ï¿½ï¿½ï¿½ï¿½ï¿½ï¿½ï¿½theï¿½ï¿½ï¿½ï¿½ï¿½ï¿½ï¿½ï¿½ï¿	10.1007/s00300-020-02684-5
29	Ringed seal	Ringed seal Pusa hispida	Adult	Fish	Pr	main source	main source	8	2	5	FofO	GIT content	134	Kongafjorden		1985 to 1987	02 to 09	1994	Arctic	Weslawsky et al.	Diet of Ringed Seals (Phoca hispida) in a Fjord of West Svalbard		mainly cods and redfish
29	Ringed seal	Ringed seal Pusa hispida	Adult	Invertebrates	Pr	Auxillary source	Auxillary source	2	2	5	FofO	GIT content	134	Kongafjorden		1985 to 1987	02 to 09	1994	Arctic	Weslawsky et al.	Diet of Ringed Seals (Phoca hispida) in a Fjord of West Svalbard		swarming krill and larger crustaceans
44	Ringed seal	Ringed seal Pusa hispida	Adult	Cephalopoda	Pr	1	0.70%	1	0	3	number of occurrence	intestines content	85	Kongsfjorden, Isfjorden and Wijdefjorden		1981, 1982	04 to 07	1986	Polar Research	Gjertz and Lydersen	The ringed seal (Phoca hispida) spring diet in northwestern Spitsbergen, Svalbard
44	Ringed seal	Ringed seal Pusa hispida	Adult	Tunicata	Pr	1	0.70%	1	0	3	number of occurrence	intestines content	85	Kongsfjorden, Isfjorden and Wijdefjorden		1981, 1982	04 to 07	1986	Polar Research	Gjertz and Lydersen	The ringed seal (Phoca hispida) spring diet in northwestern Spitsbergen, Svalbard
44	Ringed seal	Ringed seal Pusa hispida	Adult	Crustacea	Pr	57	39.90%	4	0	3	number of occurrence	intestines content	85	Kongsfjorden, Isfjorden and Wijdefjorden		1981, 1982	04 to 07	1986	Polar Research	Gjertz and Lydersen	The ringed seal (Phoca hispida) spring diet in northwestern Spitsbergen, Svalbard
44	Ringed seal	Ringed seal Pusa hispida	Adult	Pisces	Pr	84	58.70%	4	0	3	number of occurrence	intestines content	85	Kongsfjorden, Isfjorden and Wijdefjorden		1981, 1982	04 to 07	1986	Polar Research	Gjertz and Lydersen	The ringed seal (Phoca hispida) spring diet in northwestern Spitsbergen, Svalbard
45	Ringed seal	Ringed seal Pusa hispida	Adult	Fish	Pr	98%	98.00%	8	0	1	numerical frequency	GIT content	267		Spitsbergen	2002 to 2004	04 to 05	2007	ICES Journal of Marine Science	Labansen et al.	Spring diet of ringed seals (Phoca hispida) from northwestern Spitsbergen, Norway		mainly polar cod
45	Ringed seal	Ringed seal Pusa hispida	Adult	Crustaceans	Pr	2%	2.00%	1	0	1	numerical frequency	GIT content	267		Spitsbergen	2002 to 2004	04 to 05	2007	ICES Journal of Marine Science	Labansen et al.	Spring diet of ringed seals (Phoca hispida) from northwestern Spitsbergen, Norway
45	Ringed seal	Ringed seal Pusa hispida	Adult	Polychaeta	Pr	<1%	<1%	1	0	1	numerical frequency	GIT content	267		Spitsbergen	2002 to 2004	04 to 05	2007	ICES Journal of Marine Science	Labansen et al.	Spring diet of ringed seals (Phoca hispida) from northwestern Spitsbergen, Norway
45	Ringed seal	Ringed seal Pusa hispida	Adult	Cephalopoda	Pr	<1%	<1%	1	0	1	numerical frequency	GIT content	267		Spitsbergen	2002 to 2004	04 to 05	2007	ICES Journal of Marine Science	Labansen et al.	Spring diet of ringed seals (Phoca hispida) from northwestern Spitsbergen, Norway
60	Ringed seal	Ringed seal Pusa hispida	Adult	Fishes	Pr	63%	63.00%	4	0	1	numerical frequency	stomach content	5	Hornsund		1984	09 to 10	1986	Polar Record	Lyndersen et al.	Stomach contents of autumn-feeding marine vertebrates from Hornsund, Svalbard		only seal was taken from this study
60	Ringed seal	Ringed seal Pusa hispida	Adult	Invertebrates	Pr	27%	27.00%	4	0	1	numerical frequency	stomach content	5	Hornsund		1984	09 to 10	1986	Polar Record	Lyndersen et al.	Stomach contents of autumn-feeding marine vertebrates from Hornsund, Svalbard		only seal was taken from this study
73.9	Ringed seal	Ringed seal Pusa hispida	Adults	Polar cod	Pr	the most important prey		NA	0	1	retrieved from the scheme	stomach content	5	Hornsund	Spitsbergen	1984	09 to 10	1989	Polar Record	Lydersen et al.	Stomach contents of autumn-feeding marine vertebrates from Hornsund, Svalbard		The data is approximation from the conceptual scheme
73.9	Ringed seal	Ringed seal Pusa hispida	Adults	Parathemisto libellula	Pr	the most important prey		NA	0	1	retrieved from the scheme	stomach content	5	Hornsund	Spitsbergen	1984	09 to 10	1989	Polar Record	Lydersen et al.	Stomach contents of autumn-feeding marine vertebrates from Hornsund, Svalbard		The data is approximation from the conceptual scheme
73.9	Ringed seal	Ringed seal Pusa hispida	Adults	Mysis oculata	Pr	the most important prey		NA	0	1	retrieved from the scheme	stomach content	5	Hornsund	Spitsbergen	1984	09 to 10	1989	Polar Record	Lydersen et al.	Stomach contents of autumn-feeding marine vertebrates from Hornsund, Svalbard		The data is approximation from the conceptual scheme
8.4	Rock ptarmigan	Rock Ptarmigan Lagopus muta	NA	Forbs	He	33%	33.00%	4	0	3	RRA	DNA-based faecal analyses	3	Kongsfjorden	Spitsbergen	2014, 2015, 2018, 2019	06 to 08	2022	Polar Biology	Kim et al.	Trophic relations based on fecal DNA in tundra terrestrial food webs near Kongsfjorden, Svalbard, Norway	10.1007/s00300-022-03022-7
8.4	Rock ptarmigan	Rock Ptarmigan Lagopus muta	NA	Prostrate	He	33%	33.00%	4	0	3	RRA	DNA-based faecal analyses	3	Kongsfjorden	Spitsbergen	2014, 2015, 2018, 2019	06 to 08	2022	Polar Biology	Kim et al.	Trophic relations based on fecal DNA in tundra terrestrial food webs near Kongsfjorden, Svalbard, Norway	10.1007/s00300-022-03022-7
8.4	Rock ptarmigan	Rock Ptarmigan Lagopus muta	NA	Bryophyte	He	33%	33.00%	4	0	3	RRA	DNA-based faecal analyses	3	Kongsfjorden	Spitsbergen	2014, 2015, 2018, 2019	06 to 08	2022	Polar Biology	Kim et al.	Trophic relations based on fecal DNA in tundra terrestrial food webs near Kongsfjorden, Svalbard, Norway	10.1007/s00300-022-03022-7
28.1	Rock ptarmigan	Svalbard ptarmigan Lagopus mutus	Adult	Forbs	He	10-35%	10-35%	4	0	2	dry weight	Crop content	NA	Ny-Alesund and Longyearbyen	Spitsbergen	1979 to 1981	05 to 06	1985	Polar Research	Unander et al.	Seasonal changes in crop content of the Svalbard Ptarmigan Lagopus mutus hyperboreus
28.1	Rock ptarmigan	Svalbard ptarmigan Lagopus mutus	Adult	Graminoids	He	<5%	<5%	1	0	2	dry weight	Crop content	NA	Ny-Alesund and Longyearbyen	Spitsbergen	1979 to 1981	05 to 06	1985	Polar Research	Unander et al.	Seasonal changes in crop content of the Svalbard Ptarmigan Lagopus mutus hyperboreus
28.1	Rock ptarmigan	Svalbard ptarmigan Lagopus mutus	Adult	Prostrate	He	65-90%	65-90%	8	0	2	dry weight	Crop content	NA	Ny-Alesund and Longyearbyen	Spitsbergen	1979 to 1981	05 to 06	1985	Polar Research	Unander et al.	Seasonal changes in crop content of the Svalbard Ptarmigan Lagopus mutus hyperboreus
28.1	Rock ptarmigan	Svalbard ptarmigan Lagopus mutus	Adult	Bryophyte	He	<5%	<5%	1	0	2	dry weight	Crop content	NA	Ny-Alesund and Longyearbyen	Spitsbergen	1979 to 1981	05 to 06	1985	Polar Research	Unander et al.	Seasonal changes in crop content of the Svalbard Ptarmigan Lagopus mutus hyperboreus
28.2	Rock ptarmigan	Svalbard ptarmigan Lagopus mutus	Adult	Forbs	He	50-70%	50-70%	4	0	2	dry weight	Crop content	NA	Ny-Alesund and Longyearbyen	Spitsbergen	1979 to 1981	07 to 08	1985	Polar Research	Unander et al.	Seasonal changes in crop content of the Svalbard Ptarmigan Lagopus mutus hyperboreus
28.2	Rock ptarmigan	Svalbard ptarmigan Lagopus mutus	Adult	Graminoids	He	<5%	<5%	1	0	2	dry weight	Crop content	NA	Ny-Alesund and Longyearbyen	Spitsbergen	1979 to 1981	07 to 08	1985	Polar Research	Unander et al.	Seasonal changes in crop content of the Svalbard Ptarmigan Lagopus mutus hyperboreus
28.2	Rock ptarmigan	Svalbard ptarmigan Lagopus mutus	Adult	Prostrate	He	20-40%	20-40%	4	0	2	dry weight	Crop content	NA	Ny-Alesund and Longyearbyen	Spitsbergen	1979 to 1981	07 to 08	1985	Polar Research	Unander et al.	Seasonal changes in crop content of the Svalbard Ptarmigan Lagopus mutus hyperboreus
28.2	Rock ptarmigan	Svalbard ptarmigan Lagopus mutus	Adult	Bryophyte	He	5-10%	5-10%	2	0	2	dry weight	Crop content	NA	Ny-Alesund and Longyearbyen	Spitsbergen	1979 to 1981	07 to 08	1985	Polar Research	Unander et al.	Seasonal changes in crop content of the Svalbard Ptarmigan Lagopus mutus hyperboreus
28.3	Rock ptarmigan	Svalbard ptarmigan Lagopus mutus	Chicks	Forbs	He	95%	95.00%	8	0	1	dry weight	Crop content	14	Ny-Alesund and Longyearbyen	Spitsbergen	1979 to 1981	07?	1985	Polar Research	Unander et al.	Seasonal changes in crop content of the Svalbard Ptarmigan Lagopus mutus hyperboreus
28.3	Rock ptarmigan	Svalbard ptarmigan Lagopus mutus	Chicks	Prostrate	He	5%	5.00%	2	0	1	dry weight	Crop content	14	Ny-Alesund and Longyearbyen	Spitsbergen	1979 to 1981	07?	1985	Polar Research	Unander et al.	Seasonal changes in crop content of the Svalbard Ptarmigan Lagopus mutus hyperboreus
61	Scathophagidae	Scathophagidae	Imago	Prostarte and forbs	Po	1%			0	4	% of flower visits	visual observations	685	Adventdalen	Spitsbergen	2015	06 to 09	2022	Arctic Science	Gillespie and Cooper	The seasonal dynamics of a High Arctic plantï¿½ï¿½ï¿½visitor network: temporal observations and responses to delayed s	10.1139/as-2020-0056
61	Sciaridae	Sciaridae	Imago	Prostarte and forbs	Po	46%			0	4	% of flower visits	visual observations	685	Adventdalen	Spitsbergen	2015	06 to 09	2022	Arctic Science	Gillespie and Cooper	The seasonal dynamics of a High Arctic plantï¿½ï¿½ï¿½visitor network: temporal observations and responses to delayed s	10.1139/as-2020-0056
7	Snow bunting	Snow bunting Plectrophenax nivalis	Chicks	Anthomyiidae	Pr	<1%	<1%	1	0	2	RRA	DNA-based faecal analyses	18	Adventdalen	Spitsbergen	2018	06 to 07	2023	Environmental DNA	Stolz et al.	Predator-prey interactions in the Arctic: DNA metabarcoding reveals that nestling diet of snow buntings reflects arthropod sea	10.1002/edn3.439	Diptera
7	Snow bunting	Snow bunting Plectrophenax nivalis	Chicks	Chironomidae	Pr	21%	21.00%	4	0	2	RRA	DNA-based faecal analyses	18	Adventdalen	Spitsbergen	2018	06 to 07	2023	Environmental DNA	Stolz et al.	Predator-prey interactions in the Arctic: DNA metabarcoding reveals that nestling diet of snow buntings reflects arthropod sea	10.1002/edn3.439	Diptera
7	Snow bunting	Snow bunting Plectrophenax nivalis	Chicks	Culicidae	Pr	<1%	<1%	1	0	2	RRA	DNA-based faecal analyses	18	Adventdalen	Spitsbergen	2018	06 to 07	2023	Environmental DNA	Stolz et al.	Predator-prey interactions in the Arctic: DNA metabarcoding reveals that nestling diet of snow buntings reflects arthropod sea	10.1002/edn3.439	Diptera
7	Snow bunting	Snow bunting Plectrophenax nivalis	Chicks	Empididae	Pr	7%	7.00%	2	0	2	RRA	DNA-based faecal analyses	18	Adventdalen	Spitsbergen	2018	06 to 07	2023	Environmental DNA	Stolz et al.	Predator-prey interactions in the Arctic: DNA metabarcoding reveals that nestling diet of snow buntings reflects arthropod sea	10.1002/edn3.439	Diptera
7	Snow bunting	Snow bunting Plectrophenax nivalis	Chicks	Muscidae	Pr	44%	44.00%	4	0	2	RRA	DNA-based faecal analyses	18	Adventdalen	Spitsbergen	2018	06 to 07	2023	Environmental DNA	Stolz et al.	Predator-prey interactions in the Arctic: DNA metabarcoding reveals that nestling diet of snow buntings reflects arthropod sea	10.1002/edn3.439	Diptera
7	Snow bunting	Snow bunting Plectrophenax nivalis	Chicks	Mycetophylidae	Pr	<1%	<1%	1	0	2	RRA	DNA-based faecal analyses	18	Adventdalen	Spitsbergen	2018	06 to 07	2023	Environmental DNA	Stolz et al.	Predator-prey interactions in the Arctic: DNA metabarcoding reveals that nestling diet of snow buntings reflects arthropod sea	10.1002/edn3.439	Diptera
7	Snow bunting	Snow bunting Plectrophenax nivalis	Chicks	Scathophagidae	Pr	24%	24.00%	4	0	2	RRA	DNA-based faecal analyses	18	Adventdalen	Spitsbergen	2018	06 to 07	2023	Environmental DNA	Stolz et al.	Predator-prey interactions in the Arctic: DNA metabarcoding reveals that nestling diet of snow buntings reflects arthropod sea	10.1002/edn3.439	Diptera
7	Snow bunting	Snow bunting Plectrophenax nivalis	Chicks	Sciaridae	Pr	2%	2.00%	1	0	2	RRA	DNA-based faecal analyses	18	Adventdalen	Spitsbergen	2018	06 to 07	2023	Environmental DNA	Stolz et al.	Predator-prey interactions in the Arctic: DNA metabarcoding reveals that nestling diet of snow buntings reflects arthropod sea	10.1002/edn3.439	Diptera
7	Snow bunting	Snow bunting Plectrophenax nivalis	Chicks	Syrphidae	Pr	<1%	<1%	1	0	2	RRA	DNA-based faecal analyses	18	Adventdalen	Spitsbergen	2018	06 to 07	2023	Environmental DNA	Stolz et al.	Predator-prey interactions in the Arctic: DNA metabarcoding reveals that nestling diet of snow buntings reflects arthropod sea	10.1002/edn3.439	Diptera
7	Snow bunting	Snow bunting Plectrophenax nivalis	Chicks	Tenthredinidae	Pr	<1%	<1%	1	0	2	RRA	DNA-based faecal analyses	18	Adventdalen	Spitsbergen	2018	06 to 07	2023	Environmental DNA	Stolz et al.	Predator-prey interactions in the Arctic: DNA metabarcoding reveals that nestling diet of snow buntings reflects arthropod sea	10.1002/edn3.439	Hymenoptera
8.1	Svalbard reindeer	Svalbard reindeer Rangifer tarandus platyrhynchus	NA	Graminoids	He	3%	3.00%	2	0	3	RRA	DNA-based faecal analyses	49	Kongsfjorden	Spitsbergen	2014, 2015, 2018, 2019	06 to 08	2022	Polar Biology	Kim et al.	Trophic relations based on fecal DNA in tundra terrestrial food webs near Kongsfjorden, Svalbard, Norway	10.1007/s00300-022-03022-7
8.1	Svalbard reindeer	Svalbard reindeer Rangifer tarandus platyrhynchus	NA	Forbs	He	45%	45.00%	4	0	3	RRA	DNA-based faecal analyses	49	Kongsfjorden	Spitsbergen	2014, 2015, 2018, 2019	06 to 08	2022	Polar Biology	Kim et al.	Trophic relations based on fecal DNA in tundra terrestrial food webs near Kongsfjorden, Svalbard, Norway	10.1007/s00300-022-03022-7
8.1	Svalbard reindeer	Svalbard reindeer Rangifer tarandus platyrhynchus	NA	Prostrate	He	30%	30.00%	4	0	3	RRA	DNA-based faecal analyses	49	Kongsfjorden	Spitsbergen	2014, 2015, 2018, 2019	06 to 08	2022	Polar Biology	Kim et al.	Trophic relations based on fecal DNA in tundra terrestrial food webs near Kongsfjorden, Svalbard, Norway	10.1007/s00300-022-03022-7
8.1	Svalbard reindeer	Svalbard reindeer Rangifer tarandus platyrhynchus	NA	Bryophyte	He	22%	22.00%	4	0	3	RRA	DNA-based faecal analyses	49	Kongsfjorden	Spitsbergen	2014, 2015, 2018, 2019	06 to 08	2022	Polar Biology	Kim et al.	Trophic relations based on fecal DNA in tundra terrestrial food webs near Kongsfjorden, Svalbard, Norway	10.1007/s00300-022-03022-7
39	Svalbard reindeer	Svalbard reindeer Rangifer tarandus platyrhynchus	Adult	Barnacle goose, droppings	Ca	regular observation	NA		0	2	case study	direct observation and experiment	NA	Ny-Alesund	Spitsbergen	1993	07 to 08	1998	Canadian Journal of Zoology	Wal and Loonen	Goose droppings as food for reindeer		case study and experiment
40.1	Svalbard reindeer	Svalbard reindeer Rangifer tarandus platyrhynchus	Adult	Forbs	He	3%	3.20%	1	0	0	percentage of fragments	rumen content	26	western Spitsbergen	Spitsbergen	2000 to 2002	10	2009	Arctic, Antarctic and Alpine Research	Bjokvoll et al.	Seasonal and Interannual Dietary Variation During Winter in Female Svalbard Reindeer (Rangifer Tarandus Platyrhynchus)	10.1657/1523-0430-41.1.88
40.1	Svalbard reindeer	Svalbard reindeer Rangifer tarandus platyrhynchus	Adult	Graminoids	He	64%	68.80%	8	0	0	percentage of fragments	rumen content	26	western Spitsbergen	Spitsbergen	2000 to 2002	10	2009	Arctic, Antarctic and Alpine Research	Bjokvoll et al.	Seasonal and Interannual Dietary Variation During Winter in Female Svalbard Reindeer (Rangifer Tarandus Platyrhynchus)	10.1657/1523-0430-41.1.88
40.1	Svalbard reindeer	Svalbard reindeer Rangifer tarandus platyrhynchus	Adult	Prostrate	He	14%	15.10%	2	0	0	percentage of fragments	rumen content	26	western Spitsbergen	Spitsbergen	2000 to 2002	10	2009	Arctic, Antarctic and Alpine Research	Bjokvoll et al.	Seasonal and Interannual Dietary Variation During Winter in Female Svalbard Reindeer (Rangifer Tarandus Platyrhynchus)	10.1657/1523-0430-41.1.88
40.1	Svalbard reindeer	Svalbard reindeer Rangifer tarandus platyrhynchus	Adult	Bryophyte	He	11%	11.80%	2	0	0	percentage of fragments	rumen content	26	western Spitsbergen	Spitsbergen	2000 to 2002	10	2009	Arctic, Antarctic and Alpine Research	Bjokvoll et al.	Seasonal and Interannual Dietary Variation During Winter in Female Svalbard Reindeer (Rangifer Tarandus Platyrhynchus)	10.1657/1523-0430-41.1.88
40.1	Svalbard reindeer	Svalbard reindeer Rangifer tarandus platyrhynchus	Adult	Lichens	He	1%	1.10%	1	0	0	percentage of fragments	rumen content	26	western Spitsbergen	Spitsbergen	2000 to 2002	10	2009	Arctic, Antarctic and Alpine Research	Bjokvoll et al.	Seasonal and Interannual Dietary Variation During Winter in Female Svalbard Reindeer (Rangifer Tarandus Platyrhynchus)	10.1657/1523-0430-41.1.88
40.2	Svalbard reindeer	Svalbard reindeer Rangifer tarandus platyrhynchus	Adult	Forbs	He	4%	4.30%	1	0	1	percentage of fragments	rumen content	24	western Spitsbergen	Spitsbergen	2000 to 2002	04 to 05	2009	Arctic, Antarctic and Alpine Research	Bjokvoll et al.	Seasonal and Interannual Dietary Variation During Winter in Female Svalbard Reindeer (Rangifer Tarandus Platyrhynchus)	10.1657/1523-0430-41.1.88
40.2	Svalbard reindeer	Svalbard reindeer Rangifer tarandus platyrhynchus	Adult	Graminoids	He	32%	34.80%	4	0	1	percentage of fragments	rumen content	24	western Spitsbergen	Spitsbergen	2000 to 2002	04 to 05	2009	Arctic, Antarctic and Alpine Research	Bjokvoll et al.	Seasonal and Interannual Dietary Variation During Winter in Female Svalbard Reindeer (Rangifer Tarandus Platyrhynchus)	10.1657/1523-0430-41.1.88
40.2	Svalbard reindeer	Svalbard reindeer Rangifer tarandus platyrhynchus	Adult	Prostrate	He	28%	30.40%	4	0	1	percentage of fragments	rumen content	24	western Spitsbergen	Spitsbergen	2000 to 2002	04 to 05	2009	Arctic, Antarctic and Alpine Research	Bjokvoll et al.	Seasonal and Interannual Dietary Variation During Winter in Female Svalbard Reindeer (Rangifer Tarandus Platyrhynchus)	10.1657/1523-0430-41.1.88
40.2	Svalbard reindeer	Svalbard reindeer Rangifer tarandus platyrhynchus	Adult	Bryophyte	He	26%	28.30%	4	0	1	percentage of fragments	rumen content	24	western Spitsbergen	Spitsbergen	2000 to 2002	04 to 05	2009	Arctic, Antarctic and Alpine Research	Bjokvoll et al.	Seasonal and Interannual Dietary Variation During Winter in Female Svalbard Reindeer (Rangifer Tarandus Platyrhynchus)	10.1657/1523-0430-41.1.88
40.2	Svalbard reindeer	Svalbard reindeer Rangifer tarandus platyrhynchus	Adult	Lichens	He	2%	2.20%	1	0	1	percentage of fragments	rumen content	24	western Spitsbergen	Spitsbergen	2000 to 2002	04 to 05	2009	Arctic, Antarctic and Alpine Research	Bjokvoll et al.	Seasonal and Interannual Dietary Variation During Winter in Female Svalbard Reindeer (Rangifer Tarandus Platyrhynchus)	10.1657/1523-0430-41.1.88
40.3	Svalbard reindeer	Svalbard reindeer Rangifer tarandus platyrhynchus	Adult	Forbs	He	20%	22.00%	4	0	2	percentage of fragments	rumen content	22	Colesdalen and Semmendalen	Spitsbergen	1999	07 to 08	2009	Arctic, Antarctic and Alpine Research	Bjokvoll et al.	Seasonal and Interannual Dietary Variation During Winter in Female Svalbard Reindeer (Rangifer Tarandus Platyrhynchus)	10.1657/1523-0430-41.1.88
40.3	Svalbard reindeer	Svalbard reindeer Rangifer tarandus platyrhynchus	Adult	Graminoids	He	61%	67.00%	8	0	2	percentage of fragments	rumen content	22	Colesdalen and Semmendalen	Spitsbergen	1999	07 to 08	2009	Arctic, Antarctic and Alpine Research	Bjokvoll et al.	Seasonal and Interannual Dietary Variation During Winter in Female Svalbard Reindeer (Rangifer Tarandus Platyrhynchus)	10.1657/1523-0430-41.1.88
40.3	Svalbard reindeer	Svalbard reindeer Rangifer tarandus platyrhynchus	Adult	Prostrate	He	8%	8.80%	2	0	2	percentage of fragments	rumen content	22	Colesdalen and Semmendalen	Spitsbergen	1999	07 to 08	2009	Arctic, Antarctic and Alpine Research	Bjokvoll et al.	Seasonal and Interannual Dietary Variation During Winter in Female Svalbard Reindeer (Rangifer Tarandus Platyrhynchus)	10.1657/1523-0430-41.1.88
40.3	Svalbard reindeer	Svalbard reindeer Rangifer tarandus platyrhynchus	Adult	Bryophyte	He	2%	2.20%	1	0	2	percentage of fragments	rumen content	22	Colesdalen and Semmendalen	Spitsbergen	1999	07 to 08	2009	Arctic, Antarctic and Alpine Research	Bjokvoll et al.	Seasonal and Interannual Dietary Variation During Winter in Female Svalbard Reindeer (Rangifer Tarandus Platyrhynchus)	10.1657/1523-0430-41.1.88
40.3	Svalbard reindeer	Svalbard reindeer Rangifer tarandus platyrhynchus	Adult	Lichens	He	<1%	some	1	0	2	percentage of fragments	rumen content	22	Colesdalen and Semmendalen	Spitsbergen	1999	07 to 08	2009	Arctic, Antarctic and Alpine Research	Bjokvoll et al.	Seasonal and Interannual Dietary Variation During Winter in Female Svalbard Reindeer (Rangifer Tarandus Platyrhynchus)	10.1657/1523-0430-41.1.88
41	Svalbard reindeer	Svalbard reindeer Rangifer tarandus platyrhynchus	Adult	Forbs and graminoids	He	63-72%	63-72%	8	2	1	relative diet contribution	isotopic mixing model estimate	301	Colesdalen and Sassendalen	Spitsbergen	1994 to 2006 and 2013	03 to 05, 10, 11	2019	Polar Biology	Zhao et al.	Isotope ecology detects fine-scale variation in Svalbard reindeer diet: implications for monitoring herbivory in the changing Arctic	10.1007/s00300-019-02474-8	nonmycorrhizal vascular plants
41	Svalbard reindeer	Svalbard reindeer Rangifer tarandus platyrhynchus	Adult	Prostrate	He	18-21%	18-21%	2	2	1	relative diet contribution	isotopic mixing model estimate	301	Colesdalen and Sassendalen	Spitsbergen	1994 to 2006 and 2013	03 to 05, 10, 11	2019	Polar Biology	Zhao et al.	Isotope ecology detects fine-scale variation in Svalbard reindeer diet: implications for monitoring herbivory in the changing Arctic	10.1007/s00300-019-02474-8	ectomycorrhizal vascular plants
41	Svalbard reindeer	Svalbard reindeer Rangifer tarandus platyrhynchus	Adult	Bryophyte	He	7-20%	7-20%	2	2	1	relative diet contribution	isotopic mixing model estimate	301	Colesdalen and Sassendalen	Spitsbergen	1994 to 2006 and 2013	03 to 05, 10, 11	2019	Polar Biology	Zhao et al.	Isotope ecology detects fine-scale variation in Svalbard reindeer diet: implications for monitoring herbivory in the changing Arctic	10.1007/s00300-019-02474-8	mosses
42	Svalbard reindeer	Svalbard reindeer Rangifer tarandus platyrhynchus	Adults	Graminoids	He	44-58%	44-58%	4	0	1	inference from stable isotope analysis	blood analysis	232	Reindalen valley system	Spitsbergen	1995 to 2012	04 to 05	2022	Global Change Biology	Hiltunen et al.	Svalbard reindeer winter diets: Long- term dietary shifts to graminoids in response to a changing climate	10.1111/gcb.16420
42	Svalbard reindeer	Svalbard reindeer Rangifer tarandus platyrhynchus	Adults	Bryophyte	He	18-26%	18-26%	4	0	1	inference from stable isotope analysis	blood analysis	232	Reindalen valley system	Spitsbergen	1995 to 2012	04 to 05	2022	Global Change Biology	Hiltunen et al.	Svalbard reindeer winter diets: Long- term dietary shifts to graminoids in response to a changing climate	10.1111/gcb.16420
42	Svalbard reindeer	Svalbard reindeer Rangifer tarandus platyrhynchus	Adults	Prostrate	He	21-26%	21-26%	4	0	1	inference from stable isotope analysis	blood analysis	232	Reindalen valley system	Spitsbergen	1995 to 2012	04 to 05	2022	Global Change Biology	Hiltunen et al.	Svalbard reindeer winter diets: Long- term dietary shifts to graminoids in response to a changing climate	10.1111/gcb.16420
42	Svalbard reindeer	Svalbard reindeer Rangifer tarandus platyrhynchus	Adults	Forbs	He	2-3%	2-3%	1	0	1	inference from stable isotope analysis	blood analysis	232	Reindalen valley system	Spitsbergen	1995 to 2012	04 to 05	2022	Global Change Biology	Hiltunen et al.	Svalbard reindeer winter diets: Long- term dietary shifts to graminoids in response to a changing climate	10.1111/gcb.16420
61	Syrphidae	Syrphidae	Imago	Prostarte and forbs	Po	1%			0	4	% of flower visits	visual observations	685	Adventdalen	Spitsbergen	2015	06 to 09	2022	Arctic Science	Gillespie and Cooper	The seasonal dynamics of a High Arctic plantï¿½ï¿½ï¿½visitor network: temporal observations and responses to delayed s	10.1139/as-2020-0056
61	Tenthredinidae	Tenthredinidae	Imago	Prostarte and forbs	Po	<1%			0	4	% of flower visits	visual observations	685	Adventdalen	Spitsbergen	2015	06 to 09	2022	Arctic Science	Gillespie and Cooper	The seasonal dynamics of a High Arctic plantï¿½ï¿½ï¿½visitor network: temporal observations and responses to delayed s	10.1139/as-2020-0056
61	Trichoceridae	Trichoceridae	Imago	Prostarte and forbs	Po	<1%			0	4	% of flower visits	visual observations	685	Adventdalen	Spitsbergen	2015	06 to 09	2022	Arctic Science	Gillespie and Cooper	The seasonal dynamics of a High Arctic plantï¿½ï¿½ï¿½visitor network: temporal observations and responses to delayed s	10.1139/as-2020-0056
