# Supplementary material for: Assessing the Ecological Network of Svalbard Through Scaled Interaction Strength Data: Insights From a Century of Research
Source: Ecol Evol. 2026 Mar 30;16(4):e73318. doi: 10.1002/ece3.73318 (PMC13107267; doi:10.1002/ece3.73318)
Supplement: Supplementary file 2 — Appendix S2: Table of scaled interaction strengths based on the literature review. [file ECE3-16-e73318-s001.csv]

paper no.	Consumer common name	life stage	Season	Resource	IS_scaled	IT
2	Arctic fox	NA	summer	Svalbard reindeer	4	Sc
2	Arctic fox	NA	summer	Seabirds	4	Pr
2	Arctic fox	NA	summer	Geese	2	Pr
2	Arctic fox	NA	summer	Ptarmigan	1	Pr
2	Arctic fox	NA	summer	Snow bunting	1	Pr
2	Arctic fox	NA	summer	Shorebirds	1	Pr
2	Arctic fox	NA	summer	Glaucous gull	0	Pr
2	Arctic fox	NA	summer	True seals	0	Sc
2	Arctic fox	NA	summer	Walrus	0	Sc
2	Arctic fox	NA	summer	Cashed food items	0	Pr
2	Arctic fox	NA	summer	Fish	0	Pr
3.1	Arctic fox	NA	winter	Svalbard reindeer	4	Sc
3.1	Arctic fox	NA	winter	Seabirds	4	Pr
3.1	Arctic fox	NA	winter	Geese	0	Pr
3.1	Arctic fox	NA	winter	Ptarmigan	4	Pr
3.1	Arctic fox	NA	winter	Snow bunting	0	Pr
3.1	Arctic fox	NA	winter	Shorebirds	0	Pr
3.1	Arctic fox	NA	winter	Glaucous gull	0	Pr
3.1	Arctic fox	NA	winter	True seals	1	Sc
3.1	Arctic fox	NA	winter	Walrus	0	Sc
3.1	Arctic fox	NA	winter	Cashed food items	0	Pr
3.1	Arctic fox	NA	winter	Fish	2	Pr
3.2	Arctic fox	NA	summer	Svalbard reindeer	2	Sc
3.2	Arctic fox	NA	summer	Seabirds	4	Pr
3.2	Arctic fox	NA	summer	Geese	0	Pr
3.2	Arctic fox	NA	summer	Ptarmigan	2	Pr
3.2	Arctic fox	NA	summer	Snow bunting	0	Pr
3.2	Arctic fox	NA	summer	Shorebirds	0	Pr
3.2	Arctic fox	NA	summer	Glaucous gull	0	Pr
3.2	Arctic fox	NA	summer	True seals	1	Sc
3.2	Arctic fox	NA	summer	Walrus	0	Sc
3.2	Arctic fox	NA	summer	Cashed food items	0	Pr
3.2	Arctic fox	NA	summer	Fish	1	Pr
4	Arctic fox	NA	summer	Svalbard reindeer	1	Sc
4	Arctic fox	NA	summer	Seabirds	8	Pr
4	Arctic fox	NA	summer	Geese	2	Pr
4	Arctic fox	NA	summer	Ptarmigan	1	Pr
4	Arctic fox	NA	summer	Snow bunting	1	Pr
4	Arctic fox	NA	summer	Shorebirds	1	Pr
4	Arctic fox	NA	summer	Glaucous gull	2	Pr
4	Arctic fox	NA	summer	True seals	1	Sc
4	Arctic fox	NA	summer	Walrus	0	Sc
4	Arctic fox	NA	summer	Cashed food items	0	Pr
4	Arctic fox	NA	summer	Fish	0	Pr
5	Arctic fox	NA	summer	Svalbard reindeer	4	Sc
5	Arctic fox	NA	summer	Seabirds	4	Pr
5	Arctic fox	NA	summer	Geese	4	Pr
5	Arctic fox	NA	summer	Ptarmigan	0	Pr
5	Arctic fox	NA	summer	Snow bunting	0	Pr
5	Arctic fox	NA	summer	Shorebirds	0	Pr
5	Arctic fox	NA	summer	Glaucous gull	0	Pr
5	Arctic fox	NA	summer	True seals	0	Sc
5	Arctic fox	NA	summer	Walrus	0	Sc
5	Arctic fox	NA	summer	Cashed food items	0	Pr
5	Arctic fox	NA	summer	Fish	0	Pr
6	Arctic fox	NA	winter	Svalbard reindeer	4	Sc
6	Arctic fox	NA	winter	Seabirds	0	Pr
6	Arctic fox	NA	winter	Geese	0	Pr
6	Arctic fox	NA	winter	Ptarmigan	2	Pr
6	Arctic fox	NA	winter	Snow bunting	0	Pr
6	Arctic fox	NA	winter	Shorebirds	0	Pr
6	Arctic fox	NA	winter	Glaucous gull	0	Pr
6	Arctic fox	NA	winter	True seals	4	Sc
6	Arctic fox	NA	winter	Walrus	2	Sc
6	Arctic fox	NA	winter	Cashed food items	2	Pr
6	Arctic fox	NA	winter	Fish	2	Pr
8.3	Arctic fox	NA	summer	Svalbard reindeer	0	Sc
8.3	Arctic fox	NA	summer	Seabirds	0	Pr
8.3	Arctic fox	NA	summer	Geese	4	Pr
8.3	Arctic fox	NA	summer	Ptarmigan	0	Pr
8.3	Arctic fox	NA	summer	Snow bunting	0	Pr
8.3	Arctic fox	NA	summer	Shorebirds	0	Pr
8.3	Arctic fox	NA	summer	Glaucous gull	4	Pr
8.3	Arctic fox	NA	summer	True seals	0	Sc
8.3	Arctic fox	NA	summer	Walrus	0	Sc
8.3	Arctic fox	NA	summer	Cashed food items	0	Pr
8.3	Arctic fox	NA	summer	Fish	2	Pr
30.11	Arctic tern	Adult	NA	Fish	8	Pr
30.16	Atlantic puffin	Adult	NA	Fish	8	Pr
74	Atlantic walrus	Adult	NA	Molluscks	8	Pr
74	Atlantic walrus	Adult	NA	True seals	1	Pr
74	Atlantic walrus	Adult	NA	Geese	1	Pr
8.2	Barnacle goose	NA	summer	Graminoids	4	He
8.2	Barnacle goose	NA	summer	Forbs	4	He
8.2	Barnacle goose	NA	summer	Prostrate shrubs	4	He
8.2	Barnacle goose	NA	summer	Bryophyte	4	He
10.1	Barnacle goose	Adult	summer	Graminoids	2	He
10.1	Barnacle goose	Adult	summer	Forbs	4	He
10.1	Barnacle goose	Adult	summer	Prostrate shrubs	2	He
10.1	Barnacle goose	Adult	summer	Bryophyte	4	He
11	Barnacle goose	Adult	summer	Graminoids	2	He
11	Barnacle goose	Adult	summer	Forbs	4	He
11	Barnacle goose	Adult	summer	Prostrate shrubs	0	He
11	Barnacle goose	Adult	summer	Bryophyte	4	He
12	Barnacle goose	Adult	summer	Graminoids	4	He
12	Barnacle goose	Adult	summer	Forbs	2	He
12	Barnacle goose	Adult	summer	Prostrate shrubs	2	He
12	Barnacle goose	Adult	summer	Bryophyte	4	He
24.1	Barnacle goose	Adult	summer	Graminoids	4	He
24.1	Barnacle goose	Adult	summer	Forbs	2	He
24.1	Barnacle goose	Adult	summer	Prostrate shrubs	1	He
24.1	Barnacle goose	Adult	summer	Bryophyte	4	He
23	Bearded seal	Adult	summer	Fish	4	Pr
23	Bearded seal	Adult	summer	Molluscks	4	Pr
23	Bearded seal	Adult	summer	Crustaceans	4	Pr
23	Bearded seal	Adult	summer	Polychaetes	0	Pr
46	Bearded seal	Adult	NA	Fish	8	Pr
46	Bearded seal	Adult	NA	Molluscks	2	Pr
46	Bearded seal	Adult	NA	Crustaceans	2	Pr
46	Bearded seal	Adult	NA	Polychaetes	1	Pr
30.15	Black guillemot	Adult	NA	Fish	4	Pr
30.15	Black guillemot	Adult	NA	Crustaceans	4	Pr
30.15	Black guillemot	Adult	NA	Polychaetes	0	Pr
30.15	Black guillemot	Adult	NA	Molluscks	0	Pr
71.5.2	Black guillemot	Adult	summer	Polychaetes	0	Pr
71.5.2	Black guillemot	Adult	summer	Molluscks	4	Pr
71.5.2	Black guillemot	Adult	summer	Crustaceans	4	Pr
71.5.2	Black guillemot	Adult	summer	Fish	4	Pr
71.5.4	Black guillemot	Adult	summer	Polychaetes	0	Pr
71.5.4	Black guillemot	Adult	summer	Molluscks	0	Pr
71.5.4	Black guillemot	Adult	summer	Crustaceans	4	Pr
71.5.4	Black guillemot	Adult	summer	Fish	4	Pr
72.3	Black guillemot	Adult	summer	Polychaetes	0	Pr
72.3	Black guillemot	Adult	summer	Molluscks	0	Pr
72.3	Black guillemot	Adult	summer	Crustaceans	2	Pr
72.3	Black guillemot	Adult	summer	Fish	8	Pr
71.5.1	Black guillemot	Adult	spring	Polychaetes	8	Pr
71.5.1	Black guillemot	Adult	spring	Molluscks	2	Pr
71.5.1	Black guillemot	Adult	spring	Crustaceans	0	Pr
71.5.1	Black guillemot	Adult	spring	Fish	0	Pr
71.5.3	Black guillemot	Adult	spring	Polychaetes	0	Pr
71.5.3	Black guillemot	Adult	spring	Molluscks	0	Pr
71.5.3	Black guillemot	Adult	spring	Crustaceans	0	Pr
71.5.3	Black guillemot	Adult	spring	Fish	8	Pr
55	Brent goose	Mixed	summer	Graminoids	2	He
55	Brent goose	Mixed	summer	Forbs	4	He
55	Brent goose	Mixed	summer	Prostrate shrubs	0	He
55	Brent goose	Mixed	summer	Bryophyte	4	He
20	Brunnich's guillemot	Adult	summer	Polychaetes	0	Pr
20	Brunnich's guillemot	Adult	summer	Molluscks	0	Pr
20	Brunnich's guillemot	Adult	summer	Crustaceans	8	Pr
20	Brunnich's guillemot	Adult	summer	Fish	2	Pr
21.1	Brunnich's guillemot	Chicks	summer	Polychaetes	1	Pr
21.1	Brunnich's guillemot	Chicks	summer	Molluscks	4	Pr
21.1	Brunnich's guillemot	Chicks	summer	Crustaceans	1	Pr
21.1	Brunnich's guillemot	Chicks	summer	Fish	8	Pr
22.2	Brunnich's guillemot	Adult	summer	Polychaetes	0	Pr
22.2	Brunnich's guillemot	Adult	summer	Molluscks	0	Pr
22.2	Brunnich's guillemot	Adult	summer	Crustaceans	8	Pr
22.2	Brunnich's guillemot	Adult	summer	Fish	1	Pr
30.13	Brunnich's guillemot	Adult	NA	Polychaetes	1	Pr
30.13	Brunnich's guillemot	Adult	NA	Molluscks	1	Pr
30.13	Brunnich's guillemot	Adult	NA	Crustaceans	4	Pr
30.13	Brunnich's guillemot	Adult	NA	Fish	4	Pr
54.2	Brunnich's guillemot	Chicks	summer	Polychaetes	0	Pr
54.2	Brunnich's guillemot	Chicks	summer	Molluscks	4	Pr
54.2	Brunnich's guillemot	Chicks	summer	Crustaceans	0	Pr
54.2	Brunnich's guillemot	Chicks	summer	Fish	8	Pr
70.4	Brunnich's guillemot	Adult	winter	Polychaetes	0	Pr
70.4	Brunnich's guillemot	Adult	winter	Molluscks	0	Pr
70.4	Brunnich's guillemot	Adult	winter	Crustaceans	0	Pr
70.4	Brunnich's guillemot	Adult	winter	Fish	8	Pr
71.4.1	Brunnich's guillemot	Adult	spring	Polychaetes	0	Pr
71.4.1	Brunnich's guillemot	Adult	spring	Molluscks	0	Pr
71.4.1	Brunnich's guillemot	Adult	spring	Crustaceans	8	Pr
71.4.1	Brunnich's guillemot	Adult	spring	Fish	4	Pr
71.4.2	Brunnich's guillemot	Adult	summer	Polychaetes	4	Pr
71.4.2	Brunnich's guillemot	Adult	summer	Molluscks	2	Pr
71.4.2	Brunnich's guillemot	Adult	summer	Crustaceans	4	Pr
71.4.2	Brunnich's guillemot	Adult	summer	Fish	4	Pr
71.4.3	Brunnich's guillemot	Adult	spring	Polychaetes	0	Pr
71.4.3	Brunnich's guillemot	Adult	spring	Molluscks	0	Pr
71.4.3	Brunnich's guillemot	Adult	spring	Crustaceans	8	Pr
71.4.3	Brunnich's guillemot	Adult	spring	Fish	2	Pr
71.4.4	Brunnich's guillemot	Adult	summer	Polychaetes	0	Pr
71.4.4	Brunnich's guillemot	Adult	summer	Molluscks	0	Pr
71.4.4	Brunnich's guillemot	Adult	summer	Crustaceans	8	Pr
71.4.4	Brunnich's guillemot	Adult	summer	Fish	0	Pr
72.1	Brunnich's guillemot	Adult	summer	Polychaetes	0	Pr
72.1	Brunnich's guillemot	Adult	summer	Molluscks	0	Pr
72.1	Brunnich's guillemot	Adult	summer	Crustaceans	4	Pr
72.1	Brunnich's guillemot	Adult	summer	Fish	4	Pr
30.5	Common eider	Adult	NA	Molluscks	4	Pr
30.5	Common eider	Adult	NA	Crustaceans	4	Pr
21.2	Common guillemot	Chicks	summer	Fish	8	Pr
21.2	Common guillemot	Chicks	summer	Crustaceans	0	Pr
21.2	Common guillemot	Chicks	summer	Molluscks	1	Pr
22.1	Common guillemot	Adult	summer	Fish	1	Pr
22.1	Common guillemot	Adult	summer	Crustaceans	8	Pr
22.1	Common guillemot	Adult	summer	Molluscks	0	Pr
30.12	Common guillemot	Adult	NA	Fish	8	Pr
30.12	Common guillemot	Adult	NA	Crustaceans	0	Pr
30.12	Common guillemot	Adult	NA	Molluscks	0	Pr
54.1	Common guillemot	Chicks	summer	Fish	8	Pr
54.1	Common guillemot	Chicks	summer	Crustaceans	0	Pr
54.1	Common guillemot	Chicks	summer	Molluscks	2	Pr
30.6	Common gull	Adult	NA	Fish	4	Pr
30.6	Common gull	Adult	NA	Crustaceans	4	Pr
30.6	Common gull	Adult	NA	Molluscks	4	Pr
30.6	Common gull	Adult	NA	Plants	4	?
30.4	European shag	Adult	NA	Fish	8	Pr
15.1	Glaucous gull	Adult	summer	Crustaceans	1	Pr
15.1	Glaucous gull	Adult	summer	Fish	1	Pr
15.1	Glaucous gull	Adult	summer	Seabirds	8	Pr
15.2	Glaucous gull	Adult	summer	Crustaceans	2	Pr
15.2	Glaucous gull	Adult	summer	Fish	1	Pr
15.2	Glaucous gull	Adult	summer	Seabirds	8	Pr
16	Glaucous gull	Chicks	summer	Crustaceans	0	Pr
16	Glaucous gull	Chicks	summer	Fish	4	Pr
16	Glaucous gull	Chicks	summer	Seabirds	8	Pr
30.9	Glaucous gull	Adult	NA	Crustaceans	0	Pr
30.9	Glaucous gull	Adult	NA	Fish	8	Pr
30.9	Glaucous gull	Adult	NA	Seabirds	0	Pr
70.3	Glaucous gull	Adult	winter	Crustaceans	0	Pr
70.3	Glaucous gull	Adult	winter	Fish	8	Pr
70.3	Glaucous gull	Adult	winter	Seabirds	0	Pr
30.8	Great black-backed gull	Adult	NA	Fish	8	Pr
30.3	Great cormorant	Adult	NA	Fish	8	Pr
30.3	Great cormorant	Adult	NA	Crustaceans	2	Pr
50	Greenland shark	Adult	summer	Fish	8	Pr
50	Greenland shark	Adult	summer	True seals	2	Pr
50	Greenland shark	Adult	summer	Molluscks	0	Pr
50	Greenland shark	Adult	summer	Crustaceans	0	Pr
50	Greenland shark	Adult	summer	Polychaetes	0	Pr
51	Greenland shark	Adult	summer	Fish	8	Pr
51	Greenland shark	Adult	summer	True seals	2	Pr
51	Greenland shark	Adult	summer	Molluscks	2	Pr
51	Greenland shark	Adult	summer	Crustaceans	1	Pr
51	Greenland shark	Adult	summer	Polychaetes	1	Pr
1	Grey phalarope	Adult	summer	Diptera	4	Pr
1	Grey phalarope	Adult	summer	Spiders	4	Pr
1	Grey phalarope	Adult	summer	Crustaceans	2	Pr
1	Grey phalarope	Adult	summer	Other invertebrates	2	Pr
47	Harbour seal	Adult	summer	Fish	8	Pr
47	Harbour seal	Adult	summer	Crustaceans	1	Pr
47	Harbour seal	Adult	summer	Molluscks	1	Pr
48	Harp seal	Adult	summer	Fish	4	Pr
48	Harp seal	Adult	summer	Crustaceans	8	Pr
48	Harp seal	Adult	summer	Molluscks	1	Pr
49	Harp seal	Adult	summer	Fish	4	Pr
49	Harp seal	Adult	summer	Crustaceans	4	Pr
49	Harp seal	Adult	summer	Molluscks	0	Pr
52	Harp seal	Adult	summer	Fish	4	Pr
52	Harp seal	Adult	summer	Crustaceans	4	Pr
52	Harp seal	Adult	summer	Molluscks	0	Pr
53	Harp seal	Adult	summer	Fish	4	Pr
53	Harp seal	Adult	summer	Crustaceans	8	Pr
53	Harp seal	Adult	summer	Molluscks	0	Pr
30.7	Herring gull	Adult	NA	Fish	4	Pr
30.7	Herring gull	Adult	NA	Crustaceans	4	Pr
71.3.1	Ivory gull	Adult	NA	Polychaetes	0	Pr
71.3.1	Ivory gull	Adult	NA	Molluscks	0	Pr
71.3.1	Ivory gull	Adult	NA	Crustaceans	2	Pr
71.3.1	Ivory gull	Adult	NA	Fish	8	Pr
17	Kittiwake	Chicks	summer	Polychaetes	1	Pr
17	Kittiwake	Chicks	summer	Molluscks	0	Pr
17	Kittiwake	Chicks	summer	Crustaceans	1	Pr
17	Kittiwake	Chicks	summer	Fish	8	Pr
17	Kittiwake	Chicks	summer	True seals	0	Sc
30.1	Kittiwake	Adult	NA	Polychaetes	0	Pr
30.1	Kittiwake	Adult	NA	Molluscks	0	Pr
30.1	Kittiwake	Adult	NA	Crustaceans	2	Pr
30.1	Kittiwake	Adult	NA	Fish	8	Pr
30.1	Kittiwake	Adult	NA	True seals	0	Sc
70.2	Kittiwake	Adult	winter	Polychaetes	0	Pr
70.2	Kittiwake	Adult	winter	Molluscks	0	Pr
70.2	Kittiwake	Adult	winter	Crustaceans	0	Pr
70.2	Kittiwake	Adult	winter	Fish	8	Pr
70.2	Kittiwake	Adult	winter	True seals	0	Sc
71.2.1	Kittiwake	Adult	spring	Polychaetes	2	Pr
71.2.1	Kittiwake	Adult	spring	Molluscks	2	Pr
71.2.1	Kittiwake	Adult	spring	Crustaceans	2	Pr
71.2.1	Kittiwake	Adult	spring	Fish	8	Pr
71.2.1	Kittiwake	Adult	spring	True seals	0	Sc
71.2.2	Kittiwake	Adult	summer	Polychaetes	0	Pr
71.2.2	Kittiwake	Adult	summer	Molluscks	0	Pr
71.2.2	Kittiwake	Adult	summer	Crustaceans	8	Pr
71.2.2	Kittiwake	Adult	summer	Fish	2	Pr
71.2.2	Kittiwake	Adult	summer	True seals	0	Sc
71.2.3	Kittiwake	Adult	spring	Polychaetes	4	Pr
71.2.3	Kittiwake	Adult	spring	Molluscks	0	Pr
71.2.3	Kittiwake	Adult	spring	Crustaceans	0	Pr
71.2.3	Kittiwake	Adult	spring	Fish	4	Pr
71.2.3	Kittiwake	Adult	spring	True seals	0	Sc
71.2.4	Kittiwake	Adult	summer	Polychaetes	0	Pr
71.2.4	Kittiwake	Adult	summer	Molluscks	0	Pr
71.2.4	Kittiwake	Adult	summer	Crustaceans	2	Pr
71.2.4	Kittiwake	Adult	summer	Fish	8	Pr
71.2.4	Kittiwake	Adult	summer	True seals	0	Sc
72.4	Kittiwake	Adult	summer	Polychaetes	0	Pr
72.4	Kittiwake	Adult	summer	Molluscks	0	Pr
72.4	Kittiwake	Adult	summer	Crustaceans	1	Pr
72.4	Kittiwake	Adult	summer	Fish	8	Pr
72.4	Kittiwake	Adult	summer	True seals	4	Sc
30.17	Little auk	Adult	NA	Polychaetes	0	Pr
30.17	Little auk	Adult	NA	Molluscks	0	Pr
30.17	Little auk	Adult	NA	Crustaceans	8	Pr
30.17	Little auk	Adult	NA	Fish	0	Pr
59	Little auk	Chicks	summer	Polychaetes	1	Pr
59	Little auk	Chicks	summer	Molluscks	1	Pr
59	Little auk	Chicks	summer	Crustaceans	8	Pr
59	Little auk	Chicks	summer	Fish	0	Pr
62	Little auk	Chicks	summer	Polychaetes	0	Pr
62	Little auk	Chicks	summer	Molluscks	0	Pr
62	Little auk	Chicks	summer	Crustaceans	8	Pr
62	Little auk	Chicks	summer	Fish	0	Pr
63	Little auk	Chicks	summer	Polychaetes	0	Pr
63	Little auk	Chicks	summer	Molluscks	0	Pr
63	Little auk	Chicks	summer	Crustaceans	8	Pr
63	Little auk	Chicks	summer	Fish	1	Pr
64	Little auk	Chicks	summer	Polychaetes	0	Pr
64	Little auk	Chicks	summer	Molluscks	0	Pr
64	Little auk	Chicks	summer	Crustaceans	8	Pr
64	Little auk	Chicks	summer	Fish	0	Pr
65	Little auk	Chicks	summer	Polychaetes	0	Pr
65	Little auk	Chicks	summer	Molluscks	0	Pr
65	Little auk	Chicks	summer	Crustaceans	8	Pr
65	Little auk	Chicks	summer	Fish	0	Pr
66	Little auk	Chicks	summer	Polychaetes	0	Pr
66	Little auk	Chicks	summer	Molluscks	0	Pr
66	Little auk	Chicks	summer	Crustaceans	8	Pr
66	Little auk	Chicks	summer	Fish	0	Pr
67	Little auk	Chicks	summer	Polychaetes	0	Pr
67	Little auk	Chicks	summer	Molluscks	0	Pr
67	Little auk	Chicks	summer	Crustaceans	8	Pr
67	Little auk	Chicks	summer	Fish	0	Pr
68	Little auk	Chicks	summer	Polychaetes	0	Pr
68	Little auk	Chicks	summer	Molluscks	0	Pr
68	Little auk	Chicks	summer	Crustaceans	8	Pr
68	Little auk	Chicks	summer	Fish	0	Pr
71.6.1	Little auk	Adult	summer	Polychaetes	0	Pr
71.6.1	Little auk	Adult	summer	Molluscks	0	Pr
71.6.1	Little auk	Adult	summer	Crustaceans	8	Pr
71.6.1	Little auk	Adult	summer	Fish	0	Pr
71.6.2	Little auk	Adult	summer	Polychaetes	0	Pr
71.6.2	Little auk	Adult	summer	Molluscks	0	Pr
71.6.2	Little auk	Adult	summer	Crustaceans	8	Pr
71.6.2	Little auk	Adult	summer	Fish	0	Pr
72.2	Little auk	Adult	summer	Polychaetes	0	Pr
72.2	Little auk	Adult	summer	Molluscks	0	Pr
72.2	Little auk	Adult	summer	Crustaceans	8	Pr
72.2	Little auk	Adult	summer	Fish	0	Pr
30.1	Northern fulmar	Adult	NA	Polychaetes	0	Pr
30.1	Northern fulmar	Adult	NA	Molluscks	0	Pr
30.1	Northern fulmar	Adult	NA	Crustaceans	8	Pr
30.1	Northern fulmar	Adult	NA	Fish	4	Pr
56	Northern fulmar	Adult	summer	Polychaetes	1	Pr
56	Northern fulmar	Adult	summer	Molluscks	1	Pr
56	Northern fulmar	Adult	summer	Crustaceans	1	Pr
56	Northern fulmar	Adult	summer	Fish	8	Pr
70.1	Northern fulmar	Adult	winter	Polychaetes	0	Pr
70.1	Northern fulmar	Adult	winter	Molluscks	2	Pr
70.1	Northern fulmar	Adult	winter	Crustaceans	0	Pr
70.1	Northern fulmar	Adult	winter	Fish	8	Pr
71.1.1	Northern fulmar	Adult	spring	Polychaetes	0	Pr
71.1.1	Northern fulmar	Adult	spring	Molluscks	4	Pr
71.1.1	Northern fulmar	Adult	spring	Crustaceans	2	Pr
71.1.1	Northern fulmar	Adult	spring	Fish	4	Pr
71.1.2	Northern fulmar	Adult	summer	Polychaetes	4	Pr
71.1.2	Northern fulmar	Adult	summer	Molluscks	4	Pr
71.1.2	Northern fulmar	Adult	summer	Crustaceans	2	Pr
71.1.2	Northern fulmar	Adult	summer	Fish	4	Pr
30.2	Northern gannet	Adult	NA	Fish	8	Pr
10.2	Pink-footed goose	Adult	summer	Graminoids	4	He
10.2	Pink-footed goose	Adult	summer	Forbs	4	He
10.2	Pink-footed goose	Adult	summer	Prostrate shrubs	1	He
10.2	Pink-footed goose	Adult	summer	Bryophyte	4	He
24.2	Pink-footed goose	Adult	summer	Graminoids	4	He
24.2	Pink-footed goose	Adult	summer	Forbs	4	He
24.2	Pink-footed goose	Adult	summer	Prostrate shrubs	1	He
24.2	Pink-footed goose	Adult	summer	Bryophyte	2	He
18	Polar bear	NA	winter	Svalbard reindeer	2	Sc
18	Polar bear	NA	winter	Seabirds	2	Pr
18	Polar bear	NA	winter	Geese	0	Pr
18	Polar bear	NA	winter	Glaucous gull	2	Pr
18	Polar bear	NA	winter	True seals	8	Pr
19.1	Polar bear	Adult	winter	Svalbard reindeer	0	Sc
19.1	Polar bear	Adult	winter	Seabirds	1	Pr
19.1	Polar bear	Adult	winter	Geese	0	Pr
19.1	Polar bear	Adult	winter	Glaucous gull	1	Pr
19.1	Polar bear	Adult	winter	True seals	8	Pr
19.2	Polar bear	Adult	summer	Svalbard reindeer	0	Sc
19.2	Polar bear	Adult	summer	Seabirds	1	Pr
19.2	Polar bear	Adult	summer	Geese	1	Pr
19.2	Polar bear	Adult	summer	Glaucous gull	1	Pr
19.2	Polar bear	Adult	summer	True seals	8	Pr
34	Polar bear	Adult	winter	Svalbard reindeer	0	Sc
34	Polar bear	Adult	winter	Seabirds	0	Pr
34	Polar bear	Adult	winter	Geese	0	Pr
34	Polar bear	Adult	winter	Glaucous gull	0	Pr
34	Polar bear	Adult	winter	True seals	8	Pr
30.14	Razorbill	Adult	NA	Fish	8	Pr
9	Ringed seal	Adult	summer	Polychaetes	0	Pr
9	Ringed seal	Adult	summer	Molluscks	0	Pr
9	Ringed seal	Adult	summer	Crustaceans	1	Pr
9	Ringed seal	Adult	summer	Fish	8	Pr
29	Ringed seal	Adult	summer	Polychaetes	1	Pr
29	Ringed seal	Adult	summer	Molluscks	1	Pr
29	Ringed seal	Adult	summer	Crustaceans	1	Pr
29	Ringed seal	Adult	summer	Fish	8	Pr
44	Ringed seal	Adult	summer	Polychaetes	1	Pr
44	Ringed seal	Adult	summer	Molluscks	1	Pr
44	Ringed seal	Adult	summer	Crustaceans	4	Pr
44	Ringed seal	Adult	summer	Fish	4	Pr
45	Ringed seal	Adult	summer	Polychaetes	1	Pr
45	Ringed seal	Adult	summer	Molluscks	1	Pr
45	Ringed seal	Adult	summer	Crustaceans	1	Pr
45	Ringed seal	Adult	summer	Fish	8	Pr
60	Ringed seal	Adult	summer	Polychaetes	0	Pr
60	Ringed seal	Adult	summer	Molluscks	0	Pr
60	Ringed seal	Adult	summer	Crustaceans	4	Pr
60	Ringed seal	Adult	summer	Fish	4	Pr
8.4	Rock ptarmigan	NA	summer	Graminoids	0	He
8.4	Rock ptarmigan	NA	summer	Forbs	4	He
8.4	Rock ptarmigan	NA	summer	Prostrate shrubs	4	He
8.4	Rock ptarmigan	NA	summer	Bryophyte	4	He
28.1	Rock ptarmigan	Adult	summer	Graminoids	1	He
28.1	Rock ptarmigan	Adult	summer	Forbs	4	He
28.1	Rock ptarmigan	Adult	summer	Prostrate shrubs	8	He
28.1	Rock ptarmigan	Adult	summer	Bryophyte	1	He
28.2	Rock ptarmigan	Adult	summer	Graminoids	1	He
28.2	Rock ptarmigan	Adult	summer	Forbs	4	He
28.2	Rock ptarmigan	Adult	summer	Prostrate shrubs	4	He
28.2	Rock ptarmigan	Adult	summer	Bryophyte	2	He
28.3	Rock ptarmigan	Chicks	summer	Graminoids	0	He
28.3	Rock ptarmigan	Chicks	summer	Forbs	8	He
28.3	Rock ptarmigan	Chicks	summer	Prostrate shrubs	2	He
28.3	Rock ptarmigan	Chicks	summer	Bryophyte	0	He
7	Snow bunting	Chicks	summer	Diptera	8	Pr
7	Snow bunting	Chicks	summer	Other invertebrates	1	Pr
8.1	Svalbard reindeer	NA	summer	Graminoids	2	He
8.1	Svalbard reindeer	NA	summer	Forbs	4	He
8.1	Svalbard reindeer	NA	summer	Prostrate shrubs	4	He
8.1	Svalbard reindeer	NA	summer	Bryophyte	4	He
40.1	Svalbard reindeer	Adult	autumn	Graminoids	8	He
40.1	Svalbard reindeer	Adult	autumn	Forbs	1	He
40.1	Svalbard reindeer	Adult	autumn	Prostrate shrubs	2	He
40.1	Svalbard reindeer	Adult	autumn	Bryophyte	2	He
40.2	Svalbard reindeer	Adult	summer	Graminoids	4	He
40.2	Svalbard reindeer	Adult	summer	Forbs	1	He
40.2	Svalbard reindeer	Adult	summer	Prostrate shrubs	4	He
40.2	Svalbard reindeer	Adult	summer	Bryophyte	4	He
40.3	Svalbard reindeer	Adult	summer	Graminoids	8	He
40.3	Svalbard reindeer	Adult	summer	Forbs	4	He
40.3	Svalbard reindeer	Adult	summer	Prostrate shrubs	2	He
40.3	Svalbard reindeer	Adult	summer	Bryophyte	1	He
41	Svalbard reindeer	Adult	winter	Graminoids	4	He
41	Svalbard reindeer	Adult	winter	Forbs	4	He
41	Svalbard reindeer	Adult	winter	Prostrate shrubs	2	He
41	Svalbard reindeer	Adult	winter	Bryophyte	2	He
42	Svalbard reindeer	Adult	summer	Graminoids	4	He
42	Svalbard reindeer	Adult	summer	Forbs	1	He
42	Svalbard reindeer	Adult	summer	Prostrate shrubs	4	He
42	Svalbard reindeer	Adult	summer	Bryophyte	4	He
