# Supplementary material for: Assessing the Ecological Network of Svalbard Through Scaled Interaction Strength Data: Insights From a Century of Research
Source: Ecol Evol. 2026 Mar 30;16(4):e73318. doi: 10.1002/ece3.73318 (PMC13107267; doi:10.1002/ece3.73318)
Supplement: Supplementary file 3 — Appendix S3: Table of knowledge bias regarding ecosystem “flagship” nodes. [file ECE3-16-e73318-s006.csv]

Node	Number of species	Knowledge	Weighted knowledge	Remark
Arctic fox	1	6.25	6.25
Polar bear	1	6.25	6.25
Glaucous gull	1	5.25	5.25
Seabirds	14	36.5	2.61	regular breeders, excluding Glaucous gull
Walrus	1	1.25	1.25
True seals	3	12	4.00
Reindeer	1	4.25	4.25
Rock ptarmigan	1	2	2.00
Geese	3	8	2.67	regular breeders
Shorebirds	5	2	0.40	regular breeders
Snow bunting	1	1	1.00
Arthropods	NA	1	#VALUE!
Greenland shark	1	2	2.00	included as a seal predator
