# Supplementary material for: Assessing the Ecological Network of Svalbard Through Scaled Interaction Strength Data: Insights From a Century of Research
Source: Ecol Evol. 2026 Mar 30;16(4):e73318. doi: 10.1002/ece3.73318 (PMC13107267; doi:10.1002/ece3.73318)
Supplement: Supplementary file 4 — Appendix S4: Table of knowledge accumulation. [file ECE3-16-e73318-s005.csv]

year	papers	papers_sum
1920	0	0
1921	0	0
1922	0	0
1923	0	0
1924	0	0
1925	0	0
1926	0	0
1927	0	0
1928	0	0
1929	0	0
1930	0	0
1931	0	0
1932	0	0
1933	0	0
1934	0	0
1935	0	0
1936	0	0
1937	0	0
1938	0	0
1939	0	0
1940	0	0
1941	0	0
1942	0	0
1943	0	0
1944	0	0
1945	0	0
1946	0	0
1947	0	0
1948	0	0
1949	0	0
1950	0	0
1951	0	0
1952	0	0
1953	0	0
1954	0	0
1955	0	0
1956	0	0
1957	0	0
1958	0	0
1959	0	0
1960	0	0
1961	0	0
1962	0	0
1963	0	0
1964	0	0
1965	0	0
1966	0	0
1967	0	0
1968	0	0
1969	0	0
1970	1	1
1971	0	1
1972	0	1
1973	0	1
1974	0	1
1975	0	1
1976	0	1
1977	0	1
1978	0	1
1979	0	1
1980	1	2
1981	0	2
1982	0	2
1983	0	2
1984	0	2
1985	1	3
1986	2	5
1987	0	5
1988	0	5
1989	2	7
1990	1	8
1991	1	9
1992	2	11
1993	2	13
1994	1	14
1995	1	15
1996	2	17
1997	2	19
1998	3	22
1999	3	25
2000	2	27
2001	2	29
2002	3	32
2003	1	33
2004	1	34
2005	2	36
2006	2	38
2007	4	42
2008	0	42
2009	1	43
2010	3	46
2011	0	46
2012	2	48
2013	5	53
2014	1	54
2015	4	58
2016	1	59
2017	1	60
2018	1	61
2019	3	64
2020	1	65
2021	2	67
2022	6	73
2023	1	74
2024	1	75
2025	0	75
