# Supplementary material for: Assessing the Ecological Network of Svalbard Through Scaled Interaction Strength Data: Insights From a Century of Research
Source: Ecol Evol. 2026 Mar 30;16(4):e73318. doi: 10.1002/ece3.73318 (PMC13107267; doi:10.1002/ece3.73318)
Supplement: Supplementary file 6 — Appendix S6: Python script (using SM2, SM3, and SM4). [file ECE3-16-e73318-s004.py]

import os

# Set the path to your working directory

os.chdir("path/to/your/working/directory")

import pandas as pd
import matplotlib.pyplot as plt
import numpy as np
import seaborn as sns

###################################
### BUILDING GRAPHS FOR FIG 1AB ###
###################################

# Upload files

df = pd.read_csv("SM4_Knowledge_Accummulation.csv")
df_knowledge = pd.read_csv("SM3_Knowledge_Bias.csv")

# Prepare data for the dual-axis knowledge plot

excluded_nodes = ["Greenland shark", "Arthropods"]
df_filtered = df_knowledge[~df_knowledge["Node"].isin(excluded_nodes)]
df_sorted = df_filtered.sort_values(by="Weighted knowledge", ascending=False)
df_long = df_sorted.melt(
    id_vars="Node",
    value_vars=["Weighted knowledge", "Knowledge"],
    var_name="Type",
    value_name="Value",
)

# Figure 1A: Cumulative Papers vs Year

fig1, ax = plt.subplots(figsize=(10, 6))
ax.plot(df["year"], df["papers_sum"], marker="o", linestyle="-", color="black")
for year in [1923, 2004, 2025]:
    ax.axvline(x=year, color="red", linestyle="--", linewidth=1)
ax.set_xlabel("Year")
ax.set_ylabel("Cumulative Number of Papers")
ax.set_title("Cumulative Papers Over Time")
ax.grid(True, linestyle=":", linewidth=0.5)
fig1.tight_layout()
fig1_path = "C:/Users/mikha/Desktop/Postdoc_IMEDEA/Review/cumulative_papers_vs_year.svg"
fig1.savefig(fig1_path, format="svg")

plt.show()

# Figure 1B: Knowledge and Weighted Knowledge with Dual Y Axes

# Normalize type column for safe filtering

df_long["Type"] = df_long["Type"].str.strip().str.lower()
df_long["Value"] = pd.to_numeric(df_long["Value"], errors="coerce")

# Extract unique nodes and sort them based on Weighted knowledge descending

order = df_long[df_long["Type"] == "weighted knowledge"].sort_values(
    by="Value", ascending=False
)["Node"]

# Plot

fig2, ax1 = plt.subplots(figsize=(14, 6))

# Plot Weighted knowledge (gray bars)

sns.barplot(
    data=df_long[df_long["Type"] == "weighted knowledge"],
    x="Node",
    y="Value",
    color="gray",
    ax=ax1,
    order=order,
)
ax1.set_ylabel("Weighted Knowledge", color="gray")
ax1.tick_params(axis="y", labelcolor="gray")
ax1.set_ylim(0, df_long[df_long["Type"] == "weighted knowledge"]["Value"].max() * 1.1)

# Create secondary y-axis

ax2 = ax1.twinx()

# Plot Knowledge (black bars)

sns.barplot(
    data=df_long[df_long["Type"] == "knowledge"],
    x="Node",
    y="Value",
    color="black",
    ax=ax2,
    order=order,
)
ax2.set_ylabel("Knowledge", color="black")
ax2.tick_params(axis="y", labelcolor="black")
ax2.set_ylim(0, df_long[df_long["Type"] == "knowledge"]["Value"].max() * 1.1)

# Final styling

ax1.set_xlabel("Node")
ax1.set_title("Knowledge and Weighted Knowledge by Node (Dual Axis)")
ax1.set_xticklabels(order, rotation=90)
fig2.tight_layout()

plt.show()

fig2_path = (
    "C:/Users/mikha/Desktop/Postdoc_IMEDEA/Review/knowledge_weighted_dual_axis.svg"
)

fig2.savefig(fig2_path, format="svg")

##########################################################
### SCALED INTERACTION STRENGTH AVERAGING and FIGURE 5 ###
##########################################################

# Load data

df = pd.read_csv("SM2_Scaled_IS_summary.csv")

# Explicitly label NA seasons

df["Season"] = df["Season"].fillna("no_season")

# Average per Consumer × Resource × Season (including no_season)

avg = (
    df.groupby(["Consumer common name", "Resource", "Season"], as_index=False)[
        "IS_scaled"
    ]
    .mean()
    .rename(columns={"IS_scaled": "IS_scaled_mean"})
)

# Pivot to wide format with season columns (summer, winter, no_season, etc.)

wide = avg.pivot_table(
    index=["Consumer common name", "Resource"],
    columns="Season",
    values="IS_scaled_mean",
    aggfunc="mean",
).reset_index()

# Replace NaN with explicit "no data" (for clarity/export)

season_cols = [c for c in wide.columns if c not in ["Consumer common name", "Resource"]]
wide_display = wide.copy()
wide_display[season_cols] = wide_display[season_cols].where(
    ~wide_display[season_cols].isna(), "no data"
)

# Convert back to long format with Season as grouping factor

long_with_na = wide.melt(
    id_vars=["Consumer common name", "Resource"],
    value_vars=season_cols,
    var_name="Season",
    value_name="IS_scaled_mean",
)

wide_display, long_with_na

####################################################
### PLOT for ARCTIC FOX, POLAR BEAR and REINDEER ###
####################################################

# Shrink table (3 species, summer/winter only)

consumers = ["Arctic fox", "Polar bear", "Svalbard reindeer"]
seasons = ["summer", "winter"]

df_plot = (
    long_with_na[
        long_with_na["Consumer common name"].isin(consumers)
        & long_with_na["Season"].isin(seasons)
    ]
    .dropna(subset=["IS_scaled_mean"])
    .copy()
)

# Adding Arctic fox -> Polar bear (Kleptoparasitism) with a minimum value

df_plot = pd.concat(
    [
        df_plot,
        pd.DataFrame(
            [
                {
                    "Consumer common name": "Arctic fox",
                    "Resource": "Polar bear (Kl)",
                    "Season": "winter",
                    "IS_scaled_mean": 0.1,
                },
                {
                    "Consumer common name": "Arctic fox",
                    "Resource": "Polar bear (Kl)",
                    "Season": "summer",
                    "IS_scaled_mean": 0.1,
                },
            ]
        ),
    ],
    ignore_index=True,
)

# Resource order by total (summer+winter) across these three consumers

tmp = df_plot.pivot_table(
    index="Resource", columns="Season", values="IS_scaled_mean", aggfunc="mean"
).fillna(0)
tmp["total"] = tmp.get("summer", 0) + tmp.get("winter", 0)
resource_order = tmp.sort_values("total", ascending=False).index.tolist()

ypos = {r: i for i, r in enumerate(resource_order)}
df_plot["y"] = df_plot["Resource"].map(ypos)

# Plot settings

x_min, x_max = 0, 8
s_summer, s_winter = 220, 55
edge = "black"

fig, axes = plt.subplots(1, 3, figsize=(18, 8), sharey=True)

for ax, c in zip(axes, consumers):
    sub = df_plot[df_plot["Consumer common name"] == c]

    s = sub[sub["Season"] == "summer"]
    ax.scatter(
        s["IS_scaled_mean"],
        s["y"],
        s=s_summer,
        facecolors="tab:orange",
        edgecolors=edge,
        linewidths=1.0,
        zorder=2,
        label="summer",
    )

    w = sub[sub["Season"] == "winter"]
    ax.scatter(
        w["IS_scaled_mean"],
        w["y"],
        s=s_winter,
        facecolors="tab:blue",
        edgecolors=edge,
        linewidths=1.0,
        zorder=3,
        label="winter",
    )

    ax.set_xlim(x_min, x_max)
    ax.set_title(c)
    ax.set_xlabel("IS_scaled_mean")

axes[0].set_ylabel("Resource")
axes[0].set_yticks(list(ypos.values()))
axes[0].set_yticklabels(resource_order)
axes[0].invert_yaxis()

handles, labels = axes[0].get_legend_handles_labels()
fig.legend(handles, labels, loc="upper center", ncol=2, frameon=True)

fig.tight_layout(rect=[0, 0, 1, 0.95])
fig.savefig("IS_scaled_summer_winter_three_consumers.png", dpi=300, bbox_inches="tight")
plt.show()
